# Supplementary material for: Virulence and Genomic Profiles of Klebsiella pneumoniae Isolated from Pediatric Patients in Henan, China (2021–2023)
Source: Curr Med Sci. 2025 Nov 17;45(6):1391–403. doi: 10.1007/s11596-025-00137-w (PMC12748107; doi:10.1007/s11596-025-00137-w)
Supplement: Supplementary file 2 — Supplementary file2 (XLSX 1013 KB) [file 11596_2025_137_MOESM2_ESM.xlsx]

## Sheet: Table S1
Table S1 Characteristics of the children according to pattern of Carbapenem resistance [N (%)]
Variable	CSKP		Pa	CRKP		Pb
	classical CSKP (n = 91)	iuc+rmpA2+ CSKP (n = 27)		classical CRKP (n = 32)	iuc+rmpA2+ CRKP (n= 55)
Male	59 (64.8)	17 (63)	1	21 (65.6)	32 (58.2)
Age (months)	3.4 (1.6, 8.0)	31 (3.9, 53.5)	<0.001	1.5 (0.6, 3.2)	2.3 (0.9-5.4)	0.096
0–28 days	15 (16.5)	1 (3.7)	0.167	13 (40.6)	15 (27.3)	0.295
29 days–2 months	25 (27.5)	5 (18.5)	0.492	10 (31.3)	15 (27.3)	0.881
3-11 months	33 (36.3)	5 (18.5)	0.134	9 (28.1)	21 (38.2)	0.473
1–5 years	6 (6.6)	10 (37.0)	<0.001	0	2 (3.6)	0.53
> 5 years	12 (13.2)	6 (22.2)	0.4	0	2 (3.6)	0.53
BW
Full-term	73 (80.2)	24 (88.9)	0.455	12 (37.5)	29 (52.7)	0.25
LBW	7 (7.7)	2 (7.4)	1	8 (25)	7 (12.7)	0.243
VLBW	10 (11)	1 (3.7)	0.443	11 (34.4)	16 (29.1)	0.785
ELBW	1 (1.1)	0	1	1 (3.1)	3 (5.5)	1
Specimen
Sputum	63 (69.2)	19 (70.4)	1	28 (87.5)	49 (89.1)	1
Blood	6 (6.6)	0	0.334	1 (3.1)	0	0.368
Cerebrospinal fluid	2 (2.2)	0	1	0	0	NT
Bronchoalveolar lavage fluid	3 (3.3)	1 (3.7)	1	1 (3.1)	2 (3.6)	1
Urine	7 (7.7)	1 (3.7)	0.773	1 (3.1)	2 (3.6)	1
Others	10 (11)	6 (22.2)	0.239	1 (3.1)	2 (3.6)	1
Underlying disease
Prematurity	17 (18.7)	2 (7.4)	0.271	22 (68.8)	26 (47.3)	0.086
Congenital heart disease	9 (9.9)	1 (3.7)	0.535	7 (21.9)	10 (18.2)	0.89
Congenital anomalies	9 (9.9)	5 (18.5)	0.38	4 (12.5)	7 (12.7)	1
metabolic diseases	2 (2.2)	5 (18.5)	0.007	1 (3.1)	5 (9.1)	0.407
Hematologic malignancies	5 (5.5)	0	0.588	0	0	NT
immunodeficiencies	0	0	NA	1 (3.1)	2 (3.6)	1
Others	9 (9.9)	1 (3.7)	0.535	2 (6.3)	5 (9.1)	1
Departments
General medical ward	61 (67)	20 (74.1)	0.648	26 (81.3)	35 (63.6)	0.137
NICU	6 (6.6)	0	0.334	2 (6.3)	8 (14.5)	0.411
PICU	12 (13.2)	2 (7.4)	0.634	2 (6.3)	12 (21.8)	0.109
Surgical ward	8 (8.8)	5 (18.5)	0.286	2 (6.3)	0	0.133
Hematology-oncology ward	4 (4.4)	0	0.573	0	0	NA
Invasive procedures and devices
PICC	7 (7.7)	1 (3.7)	0.773	0	6 (10.9)	0.081
Nasogastric tube	25 (27.5)	3 (11.1)	0.134	22 (68.8)	33 (60)	0.558
Invasive mechanical ventilation	10 (11)	3 (11.1)	1	6 (18.8)	13 (23.6)	0.793
Surgical operation	3 (3.3)	2 (7.4)	0.322	0	5 (9.1)	0.153
Mortality or hopeless discharge	3 (3.3)	0	1	3 (9.4)	5 (9.1)	1
a: The P value show the stastistic difference between common CSKP and iuc+rmpA2+ CSKP. b: The P value show the stastistic difference between common CRKP and iuc+rmpA2+ CRKP. BW: Birth weight; LBW: Low birth weight; VLBW: Very low birth weight; ELBW: Extremely low birth weight PICC: Peripherally inserted central catheter NICU: Neonatal intensive care unit; PICU: Pediatric intensive care unit NT: N…

## Sheet: Table S2
Table S2 Resistance patterns of Klebsiella pneumoniae [N (%)]
Antimicrobial drugs	Percentage rate (%) of resistance
	Total	CSKP	CRKP
Piperacillin	151 (73.7)	65 (55.1)	86 (98.9)
Piperacillin/Tazobactam	113 (55.1)	28 (23.7)	85 (97.7)
Cefepime	127 (62)	42 (35.6)	85 (97.7)
Ceftazidime	122 (59.5)	37 (31.4)	85 (97.7)
Cefuroxime	152 (74.1)	66 (55.9)	86 (98.9)
Aztreonam	123 (60)	39 (33.1)	84 (96.6)
Amikacin	58 (28.3)	8 (6.8)	50 (57.5)
Ciprofloxacin	130 (63.4)	50 (42.4)	80 (92)
Levofloxacin	110 (53.7)	31 (26.3)	79 (90.8)
Imipenem	87 (42.4)	0	87 (100)
Meropenem	85 (41.5)	0	87 (100)
Trimethoprim/Sulfamethoxazole	41 (20)	37 (31.4)	4 (4.6)
Tigecycline	4 (2)	3 (2.5)	1 (1.1)
Polymycin Ba	0	0	0
a: Not all the isolates were performed the antimicrobial susceptibility test to polymycin B, and the frequence of each group was: CSKP (0/99) and CRKP (0/63)

## Sheet: Table S3
Table S3 SNPs differences in 87 pediatric CRKP isolates
SNPs	K10	K101	K103	K105	K107	K108	K11	K111	K112	K114	K115	K116	K117	K12	K127	K128	K129	K13	K130	K137	K14	K142	K146	K149	K15	K150	K152	K153	K154	K155	K156	K157	K158	K163	K181	K19	K20	K21	K210	K212	K22	K24	K26	K264	K266	K27	K272	K28	K281
K10	0	45	48	45	47	1	44	46	47	44	45	49	44	44	13691	47	17536	47	41	3	46	47	48	41	50	43	4	43	3	2	3	44	4	44	50	46	4	45	49	17215	44	0	0	56	16648	43	16781	17599	11
K101	45	0	9	0	2	46	5	7	8	5	0	10	5	5	13692	8	17537	8	22	48	7	8	9	22	11	24	49	24	48	47	48	25	49	25	11	7	49	6	4	17216	5	45	45	17	16649	4	16782	17600	56
K103	48	9	0	9	11	49	8	4	5	8	9	13	8	8	13695	5	17540	3	25	51	10	11	12	25	14	27	52	27	51	50	51	28	52	28	14	10	52	9	13	17219	8	48	48	20	16652	7	16785	17603	59
K105	45	0	9	0	2	46	5	7	8	5	0	10	5	5	13692	8	17537	8	22	48	7	8	9	22	11	24	49	24	48	47	48	25	49	25	11	7	49	6	4	17216	5	45	45	17	16649	4	16782	17600	56
K107	47	2	11	2	0	48	7	9	10	7	2	12	7	7	13694	10	17539	10	24	50	9	10	11	24	13	26	51	26	50	49	50	27	51	27	13	9	51	8	6	17218	7	47	47	19	16651	6	16784	17602	58
K108	1	46	49	46	48	0	45	47	48	45	46	50	45	45	13692	48	17537	48	42	4	47	48	49	42	51	44	5	44	4	3	4	45	5	45	51	47	5	46	50	17216	45	1	1	57	16649	44	16782	17600	12
K11	44	5	8	5	7	45	0	6	7	4	5	7	4	0	13691	7	17536	7	21	47	4	5	6	21	10	23	48	23	47	46	47	24	48	24	8	4	48	3	9	17215	4	44	44	14	16648	1	16781	17599	55
K111	46	7	4	7	9	47	6	0	1	6	7	11	6	6	13693	1	17538	3	23	49	8	9	10	23	12	25	50	25	49	48	49	26	50	26	12	8	50	7	11	17217	6	46	46	18	16650	5	16783	17601	57
K112	47	8	5	8	10	48	7	1	0	7	8	12	7	7	13694	0	17539	4	24	50	9	10	11	24	13	26	51	26	50	49	50	27	51	27	13	9	51	8	12	17218	7	47	47	19	16651	6	16784	17602	58
K114	44	5	8	5	7	45	4	6	7	0	5	9	4	4	13691	7	17536	7	21	47	6	7	8	21	10	23	48	23	47	46	47	24	48	24	10	6	48	5	9	17215	4	44	44	16	16648	3	16781	17599	55
K115	45	0	9	0	2	46	5	7	8	5	0	10	5	5	13692	8	17537	8	22	48	7	8	9	22	11	24	49	24	48	47	48	25	49	25	11	7	49	6	4	17216	5	45	45	17	16649	4	16782	17600	56
K116	49	10	13	10	12	50	7	11	12	9	10	0	9	7	13696	12	17541	12	26	52	7	2	11	26	15	28	53	28	52	51	52	29	53	29	11	7	53	8	14	17220	9	49	49	19	16653	6	16786	17604	60
K117	44	5	8	5	7	45	4	6	7	4	5	9	0	4	13691	7	17536	7	21	47	6	7	8	21	10	23	48	23	47	46	47	24	48	24	10	6	48	5	9	17215	4	44	44	16	16648	3	16781	17599	55
K12	44	5	8	5	7	45	0	6	7	4	5	7	4	0	13691	7	17536	7	21	47	4	5	6	21	10	23	48	23	47	46	47	24	48	24	8	4	48	3	9	17215	4	44	44	14	16648	1	16781	17599	55
K127	13691	13692	13695	13692	13694	13692	13691	13693	13694	13691	13692	13696	13691	13691	0	13694	17403	13694	13688	13694	13693	13694	13695	13688	13697	13690	13695	13690	13694	13693	13694	13691	13695	13691	13697	13693	13695	13692	13696	17258	13691	13691	13691	13703	16687	13690	16800	17482	13702
K128	47	8	5	8	10	48	7	1	0	7	8	12	7	7	13694	0	17539	4	24	50	9	10	11	24	13	26	51	26	50	49	50	27	51	27	13	9	51	8	12	17218	7	47	47	19	16651	6	16784	17602	58
K129	17536	17537	17540	17537	17539	17537	17536	17538	17539	17536	17537	17541	17536	17536	17403	17539	0	17539	17533	17539	17538	17539	17540	17533	17542	17535	17540	17535	17539	17538	17539	17536	17540	17536	17542	17538	17540	17537	17541	16795	17536	17536	17536	17548	17144	17535	17087	18013	17547
K13	47	8	3	8	10	48	7	3	4	7	8	12	7	7	13694	4	17539	0	24	50	9	10	11	24	13	26	51	26	50	49	50	27	51	27	13	9	51	8	12	17218	7	47	47	19	16651	6	16784	17602	58
K130	41	22	25	22	24	42	21	23	24	21	22	26	21	21	13688	24	17533	24	0	44	23	24	25	0	27	2	45	2	44	43	44	3	45	3	27	23	45	22	26	17212	21	41	41	33	16645	20	16778	17596	52
K137	3	48	51	48	50	4	47	49	50	47	48	52	47	47	13694	50	17539	50	44	0	49	50	51	44	53	46	7	46	6	5	6	47	7	47	53	49	7	48	52	17218	47	3	3	59	16651	46	16784	17602	14
K14	46	7	10	7	9	47	4	8	9	6	7	7	6	4	13693	9	17538	9	23	49	0	5	8	23	12	25	50	25	49	48	49	26	50	26	8	4	50	5	11	17217	6	46	46	16	16650	3	16783	17601	57
K142	47	8	11	8	10	48	5	9	10	7	8	2	7	5	13694	10	17539	10	24	50	5	0	9	24	13	26	51	26	50	49	50	27	51	27	9	5	51	6	12	17218	7	47	47	17	16651	4	16784	17602	58
K146	48	9	12	9	11	49	6	10	11	8	9	11	8	6	13695	11	17540	11	25	51	8	9	0	25	14	27	52	27	51	50	51	28	52	28	12	8	52	7	13	17219	8	48	48	10	16652	5	16785	17603	59
K149	41	22	25	22	24	42	21	23	24	21	22	26	21	21	13688	24	17533	24	0	44	23	24	25	0	27	2	45	2	44	43	44	3	45	3	27	23	45	22	26	17212	21	41	41	33	16645	20	16778	17596	52
K15	50	11	14	11	13	51	10	12	13	10	11	15	10	10	13697	13	17542	13	27	53	12	13	14	27	0	29	54	29	53	52	53	30	54	30	16	12	54	11	15	17221	10	50	50	22	16654	9	16787	17605	61
K150	43	24	27	24	26	44	23	25	26	23	24	28	23	23	13690	26	17535	26	2	46	25	26	27	2	29	0	47	4	46	45	46	5	47	5	29	25	47	24	28	17214	23	43	43	35	16647	22	16780	17598	54
K152	4	49	52	49	51	5	48	50	51	48	49	53	48	48	13695	51	17540	51	45	7	50	51	52	45	54	47	0	47	1	6	1	48	2	48	54	50	6	49	53	17219	48	4	4	60	16652	47	16785	17603	15
K153	43	24	27	24	26	44	23	25	26	23	24	28	23	23	13690	26	17535	26	2	46	25	26	27	2	29	4	47	0	46	45	46	5	47	5	29	25	47	24	28	17214	23	43	43	35	16647	22	16780	17598	54
K154	3	48	51	48	50	4	47	49	50	47	48	52	47	47	13694	50	17539	50	44	6	49	50	51	44	53	46	1	46	0	5	0	47	1	47	53	49	5	48	52	17218	47	3	3	59	16651	46	16784	17602	14
K155	2	47	50	47	49	3	46	48	49	46	47	51	46	46	13693	49	17538	49	43	5	48	49	50	43	52	45	6	45	5	0	5	46	6	46	52	48	6	47	51	17217	46	2	2	58	16650	45	16783	17601	13
K156	3	48	51	48	50	4	47	49	50	47	48	52	47	47	13694	50	17539	50	44	6	49	50	51	44	53	46	1	46	0	5	0	47	1	47	53	49	5	48	52	17218	47	3	3	59	16651	46	16784	17602	14
K157	44	25	28	25	27	45	24	26	27	24	25	29	24	24	13691	27	17536	27	3	47	26	27	28	3	30	5	48	5	47	46	47	0	48	0	30	26	48	25	29	17215	24	44	44	36	16648	23	16781	17599	55
K158	4	49	52	49	51	5	48	50	51	48	49	53	48	48	13695	51	17540	51	45	7	50	51	52	45	54	47	2	47	1	6	1	48	0	48	54	50	6	49	53	17219	48	4	4	60	16652	47	16785	17603	15
K163	44	25	28	25	27	45	24	26	27	24	25	29	24	24	13691	27	17536	27	3	47	26	27	28	3	30	5	48	5	47	46	47	0	48	0	30	26	48	25	29	17215	24	44	44	36	16648	23	16781	17599	55
K181	50	11	14	11	13	51	8	12	13	10	11	11	10	8	13697	13	17542	13	27	53	8	9	12	27	16	29	54	29	53	52	53	30	54	30	0	8	54	9	15	17221	10	50	50	20	16654	7	16787	17605	61
K19	46	7	10	7	9	47	4	8	9	6	7	7	6	4	13693	9	17538	9	23	49	4	5	8	23	12	25	50	25	49	48	49	26	50	26	8	0	50	5	11	17217	6	46	46	16	16650	3	16783	17601	57
K20	4	49	52	49	51	5	48	50	51	48	49	53	48	48	13695	51	17540	51	45	7	50	51	52	45	54	47	6	47	5	6	5	48	6	48	54	50	0	49	53	17219	48	4	4	60	16652	47	16785	17603	15
K21	45	6	9	6	8	46	3	7	8	5	6	8	5	3	13692	8	17537	8	22	48	5	6	7	22	11	24	49	24	48	47	48	25	49	25	9	5	49	0	10	17216	5	45	45	15	16649	2	16782	17600	56
K210	49	4	13	4	6	50	9	11	12	9	4	14	9	9	13696	12	17541	12	26	52	11	12	13	26	15	28	53	28	52	51	52	29	53	29	15	11	53	10	0	17220	9	49	49	21	16653	8	16786	17604	60
K212	17215	17216	17219	17216	17218	17216	17215	17217	17218	17215	17216	17220	17215	17215	17258	17218	16795	17218	17212	17218	17217	17218	17219	17212	17221	17214	17219	17214	17218	17217	17218	17215	17219	17215	17221	17217	17219	17216	17220	0	17215	17215	17215	17227	16611	17214	16250	17396	17226
K22	44	5	8	5	7	45	4	6	7	4	5	9	4	4	13691	7	17536	7	21	47	6	7	8	21	10	23	48	23	47	46	47	24	48	24	10	6	48	5	9	17215	0	44	44	16	16648	3	16781	17599	55
K24	0	45	48	45	47	1	44	46	47	44	45	49	44	44	13691	47	17536	47	41	3	46	47	48	41	50	43	4	43	3	2	3	44	4	44	50	46	4	45	49	17215	44	0	0	56	16648	43	16781	17599	11
K26	0	45	48	45	47	1	44	46	47	44	45	49	44	44	13691	47	17536	47	41	3	46	47	48	41	50	43	4	43	3	2	3	44	4	44	50	46	4	45	49	17215	44	0	0	56	16648	43	16781	17599	11
K264	56	17	20	17	19	57	14	18	19	16	17	19	16	14	13703	19	17548	19	33	59	16	17	10	33	22	35	60	35	59	58	59	36	60	36	20	16	60	15	21	17227	16	56	56	0	16660	13	16793	17611	67
K266	16648	16649	16652	16649	16651	16649	16648	16650	16651	16648	16649	16653	16648	16648	16687	16651	17144	16651	16645	16651	16650	16651	16652	16645	16654	16647	16652	16647	16651	16650	16651	16648	16652	16648	16654	16650	16652	16649	16653	16611	16648	16648	16648	16660	0	16647	16297	17157	16659
K27	43	4	7	4	6	44	1	5	6	3	4	6	3	1	13690	6	17535	6	20	46	3	4	5	20	9	22	47	22	46	45	46	23	47	23	7	3	47	2	8	17214	3	43	43	13	16647	0	16780	17598	54
K272	16781	16782	16785	16782	16784	16782	16781	16783	16784	16781	16782	16786	16781	16781	16800	16784	17087	16784	16778	16784	16783	16784	16785	16778	16787	16780	16785	16780	16784	16783	16784	16781	16785	16781	16787	16783	16785	16782	16786	16250	16781	16781	16781	16793	16297	16780	0	13960	16792
K28	17599	17600	17603	17600	17602	17600	17599	17601	17602	17599	17600	17604	17599	17599	17482	17602	18013	17602	17596	17602	17601	17602	17603	17596	17605	17598	17603	17598	17602	17601	17602	17599	17603	17599	17605	17601	17603	17600	17604	17396	17599	17599	17599	17611	17157	17598	13960	0	17610
K281	11	56	59	56	58	12	55	57	58	55	56	60	55	55	13702	58	17547	58	52	14	57	58	59	52	61	54	15	54	14	13	14	55	15	55	61	57	15	56	60	17226	55	11	11	67	16659	54	16792	17610	0
K301	16654	16655	16658	16655	16657	16655	16654	16656	16657	16654	16655	16659	16654	16654	16693	16657	17150	16657	16651	16657	16656	16657	16658	16651	16660	16653	16658	16653	16657	16656	16657	16654	16658	16654	16660	16656	16658	16655	16659	16617	16654	16654	16654	16666	16	16653	16303	17163	16665
K303	10	55	58	55	57	11	54	56	57	54	55	59	54	54	13701	57	17546	57	51	13	56	57	58	51	60	53	14	53	13	12	13	54	14	54	60	56	14	55	59	17225	54	10	10	66	16658	53	16791	17609	5
K308	53	14	17	14	16	54	11	15	16	13	14	16	13	11	13700	16	17545	16	30	56	13	14	7	30	19	32	57	32	56	55	56	33	57	33	17	13	57	12	18	17224	13	53	53	5	16657	10	16790	17608	64
K309	11	56	59	56	58	12	55	57	58	55	56	60	55	55	13702	58	17547	58	52	14	57	58	59	52	61	54	15	54	14	13	14	55	15	55	61	57	15	56	60	17226	55	11	11	67	16659	54	16792	17610	14
K313	17108	17109	17112	17109	17111	17109	17108	17110	17111	17108	17109	17113	17108	17108	17253	17111	17468	17111	17105	17111	17110	17111	17112	17105	17114	17107	17112	17107	17111	17110	17111	17108	17112	17108	17114	17110	17112	17109	17113	15535	17108	17108	17108	17120	16904	17107	16433	17245	17119
K323	16649	16650	16653	16650	16652	16650	16649	16651	16652	16649	16650	16654	16649	16649	16688	16652	17145	16652	16646	16652	16651	16652	16653	16646	16655	16648	16653	16648	16652	16651	16652	16649	16653	16649	16655	16651	16653	16650	16654	16612	16649	16649	16649	16661	13	16648	16298	17158	16660
K34	43	4	7	4	6	44	3	5	6	3	4	8	1	3	13690	6	17535	6	20	46	5	6	7	20	9	22	47	22	46	45	46	23	47	23	9	5	47	4	8	17214	3	43	43	15	16647	2	16780	17598	54
K37	43	4	7	4	6	44	3	5	6	3	4	8	3	3	13690	6	17535	6	20	46	5	6	7	20	9	22	47	22	46	45	46	23	47	23	9	5	47	4	8	17214	3	43	43	15	16647	2	16780	17598	54
K4	42	3	6	3	5	43	2	4	5	2	3	7	2	2	13689	5	17534	5	19	45	4	5	6	19	8	21	46	21	45	44	45	22	46	22	8	4	46	3	7	17213	2	42	42	14	16646	1	16779	17597	53
K44	43	4	7	4	6	44	3	5	6	3	4	8	1	3	13690	6	17535	6	20	46	5	6	7	20	9	22	47	22	46	45	46	23	47	23	9	5	47	4	8	17214	3	43	43	15	16647	2	16780	17598	54
K47	43	4	7	4	6	44	3	5	6	3	4	8	1	3	13690	6	17535	6	20	46	5	6	7	20	9	22	47	22	46	45	46	23	47	23	9	5	47	4	8	17214	3	43	43	15	16647	2	16780	17598	54
K49	17074	17075	17078	17075	17077	17075	17074	17076	17077	17074	17075	17079	17074	17074	17253	17077	17036	17077	17071	17077	17076	17077	17078	17071	17080	17073	17078	17073	17077	17076	17077	17074	17078	17074	17080	17076	17078	17075	17079	17043	17074	17074	17074	17086	16460	17073	16601	17081	17085
K5	48	9	6	9	11	49	8	4	5	8	9	13	8	8	13695	5	17540	5	25	51	10	11	12	25	14	27	52	27	51	50	51	28	52	28	14	10	52	9	13	17219	8	48	48	20	16652	7	16785	17603	59
K51	39	20	23	20	22	40	19	21	22	19	20	24	19	19	13686	22	17531	22	2	42	21	22	23	2	25	4	43	4	42	41	42	5	43	5	25	21	43	20	24	17210	19	39	39	31	16643	18	16776	17594	50
K55	46	7	10	7	9	47	2	8	9	6	7	9	6	2	13693	9	17536	9	23	49	6	7	8	23	12	25	50	25	49	48	49	26	50	26	10	6	50	5	11	17217	6	46	46	16	16650	3	16783	17601	57
K59	2	47	50	47	49	3	46	48	49	46	47	51	46	46	13693	49	17538	49	43	5	48	49	50	43	52	45	6	45	5	4	5	46	6	46	52	48	6	47	51	17217	46	2	2	58	16650	45	16783	17601	13
K6	48	9	6	9	11	49	8	4	5	8	9	13	8	8	13695	5	17540	5	25	51	10	11	12	25	14	27	52	27	51	50	51	28	52	28	14	10	52	9	13	17219	8	48	48	20	16652	7	16785	17603	59
K61	44	5	8	5	7	45	4	6	7	4	5	9	4	4	13691	7	17536	7	21	47	6	7	8	21	8	23	48	23	47	46	47	24	48	24	10	6	48	5	9	17215	4	44	44	16	16648	3	16781	17599	55
K65	1	46	49	46	48	2	45	47	48	45	46	50	45	45	13692	48	17537	48	42	4	47	48	49	42	51	44	3	44	2	3	2	45	3	45	51	47	3	46	50	17216	45	1	1	57	16649	44	16782	17600	12
K66	0	45	48	45	47	1	44	46	47	44	45	49	44	44	13691	47	17536	47	41	3	46	47	48	41	50	43	4	43	3	2	3	44	4	44	50	46	4	45	49	17215	44	0	0	56	16648	43	16781	17599	11
K67	17075	17076	17079	17076	17078	17076	17075	17077	17078	17075	17076	17080	17075	17075	17254	17078	17037	17078	17072	17078	17077	17078	17079	17072	17081	17074	17079	17074	17078	17077	17078	17075	17079	17075	17081	17077	17079	17076	17080	17044	17075	17075	17075	17087	16461	17074	16602	17082	17086
K68	43	4	7	4	6	44	3	5	6	3	4	8	3	3	13690	6	17535	6	20	46	5	6	7	20	9	22	47	22	46	45	46	23	47	23	9	5	47	4	8	17214	3	43	43	15	16647	2	16780	17598	54
K7	47	8	5	8	10	48	7	3	4	7	8	12	7	7	13694	4	17539	4	24	50	9	10	11	24	13	26	51	26	50	49	50	27	51	27	13	9	51	8	12	17218	7	47	47	19	16651	6	16784	17602	58
K73	39	20	23	20	22	40	19	21	22	19	20	24	19	19	13686	22	17531	22	2	42	21	22	23	2	25	4	43	4	42	41	42	5	43	5	25	21	43	20	24	17210	19	39	39	31	16643	18	16776	17594	50
K75	43	4	7	4	6	44	3	5	6	3	4	8	1	3	13690	6	17535	6	20	46	5	6	7	20	9	22	47	22	46	45	46	23	47	23	9	5	47	4	8	17214	3	43	43	15	16647	2	16780	17598	54
K80	43	4	7	4	6	44	3	5	6	3	4	8	1	3	13690	6	17535	6	20	46	5	6	7	20	9	22	47	22	46	45	46	23	47	23	9	5	47	4	8	17214	3	43	43	15	16647	2	16780	17598	54
K83	44	5	8	5	7	45	4	6	7	4	5	9	4	4	13691	7	17536	7	21	47	6	7	8	21	10	23	48	23	47	46	47	24	48	24	10	6	48	5	9	17215	4	44	44	16	16648	3	16781	17599	55
K85	44	5	8	5	7	45	4	6	7	4	5	9	4	4	13691	7	17536	7	21	47	6	7	8	21	8	23	48	23	47	46	47	24	48	24	10	6	48	5	9	17215	4	44	44	16	16648	3	16781	17599	55
K86	44	5	8	5	7	45	4	6	7	0	5	9	4	4	13691	7	17536	7	21	47	6	7	8	21	10	23	48	23	47	46	47	24	48	24	10	6	48	5	9	17215	4	44	44	16	16648	3	16781	17599	55
K87	43	4	7	4	6	44	3	5	6	3	4	8	1	3	13690	6	17535	6	20	46	5	6	7	20	9	22	47	22	46	45	46	23	47	23	9	5	47	4	8	17214	3	43	43	15	16647	2	16780	17598	54
K88	43	4	7	4	6	44	3	5	6	3	4	8	1	3	13690	6	17535	6	20	46	5	6	7	20	9	22	47	22	46	45	46	23	47	23	9	5	47	4	8	17214	3	43	43	15	16647	2	16780	17598	54
K92	0	45	48	45	47	1	44	46	47	44	45	49	44	44	13691	47	17536	47	41	3	46	47	48	41	50	43	4	43	3	2	3	44	4	44	50	46	4	45	49	17215	44	0	0	56	16648	43	16781	17599	11
K93	0	45	48	45	47	1	44	46	47	44	45	49	44	44	13691	47	17536	47	41	3	46	47	48	41	50	43	4	43	3	2	3	44	4	44	50	46	4	45	49	17215	44	0	0	56	16648	43	16781	17599	11
K94	44	5	8	5	7	45	4	6	7	4	5	9	2	4	13691	7	17536	7	21	47	6	7	8	21	10	23	48	23	47	46	47	24	48	24	10	6	48	5	9	17215	4	44	44	16	16648	3	16781	17599	55
K95	46	1	10	1	3	47	6	8	9	6	1	11	6	6	13693	9	17538	9	23	49	8	9	10	23	12	25	50	25	49	48	49	26	50	26	12	8	50	7	5	17217	6	46	46	18	16650	5	16783	17601	57
K96	2	47	50	47	49	3	46	48	49	46	47	51	46	46	13693	49	17538	49	43	5	48	49	50	43	52	45	6	45	5	4	5	46	6	46	52	48	6	47	51	17217	46	2	2	58	16650	45	16783	17601	13
K97	44	5	8	5	7	45	4	6	7	4	5	9	4	4	13691	7	17536	7	21	47	6	7	8	21	10	23	48	23	47	46	47	24	48	24	10	6	48	5	9	17215	4	44	44	16	16648	3	16781	17599	55
K98	46	7	10	7	9	47	4	8	9	6	7	7	6	4	13693	9	17538	9	23	49	4	5	8	23	12	25	50	25	49	48	49	26	50	26	8	4	50	5	11	17217	6	46	46	16	16650	3	16783	17601	57
[truncated: 38 more columns]

## Sheet: Sheet4
Table S4 SNPs differences in 87 pediatric and 188 adult CRKP isolates
SNPs	GCA_031793495.1	GCA_031793505.1	GCA_031793555.1	GCA_031793635.1	GCA_031793675.1	GCA_031793685.1	GCA_031793705.1	GCA_031793725.1	GCA_031793785.1	GCA_031793875.1	GCA_031793895.1	GCA_031793935.1	GCA_031794015.1	GCA_031794055.1	GCA_031794065.1	GCA_031794115.1	GCA_031794735.1	GCA_031794745.1	GCA_031794875.1	GCA_031794895.1	GCA_031794915.1	GCA_031794935.1	GCA_031794975.1	GCA_031795025.1	GCA_031795055.1	GCA_031795095.1	GCA_031795135.1	GCA_031795175.1	GCA_031795215.1	GCA_031795235.1	GCA_031795255.1	GCA_031795335.1	GCA_031795355.1	GCA_031795415.1	GCA_031795455.1	GCA_031795475.1	GCA_031795495.1	GCA_031795555.1	GCA_031795615.1	GCA_031795625.1	GCA_031795645.1	GCA_031795655.1	GCA_031795795.1	GCA_031795815.1	GCA_031795835.1	GCA_031795915.1	GCA_031795925.1	GCA_031795975.1	GCA_031795995.1
GCA_031793495.1	0	6	7	39	46	37	38	40	531	17545	17546	41	17545	536	551	42	46	549	17548	45	45	549	536	525	48	34	48	17548	551	13445	16643	18338	533	549	550	17547	17547	548	17547	17550	527	526	526	531	39	527	526	526	526
GCA_031793505.1	6	0	1	39	46	37	38	40	531	17545	17546	41	17545	536	551	42	46	549	17548	45	45	549	536	525	48	34	48	17548	551	13447	16643	18338	533	549	550	17547	17547	548	17547	17550	527	526	526	531	39	527	526	526	526
GCA_031793555.1	7	1	0	40	47	38	39	41	532	17546	17547	42	17546	537	552	43	47	550	17549	46	46	550	537	526	49	35	49	17549	552	13448	16644	18339	534	550	551	17548	17548	549	17548	17551	528	527	527	532	40	528	527	527	527
GCA_031793635.1	39	39	40	0	39	2	1	3	524	17536	17537	32	17536	529	544	33	37	542	17539	36	36	542	529	518	41	49	39	17539	544	13440	16636	18331	526	542	543	17538	17538	541	17538	17541	520	519	519	524	30	520	519	519	519
GCA_031793675.1	46	46	47	39	0	37	38	40	519	17533	17534	41	17533	524	539	42	46	537	17536	45	45	537	524	513	40	56	48	17536	539	13435	16631	18326	521	537	538	17535	17535	536	17535	17538	515	514	514	519	39	515	514	514	514
GCA_031793685.1	37	37	38	2	37	0	1	3	522	17534	17535	30	17534	527	542	31	35	540	17537	34	34	540	527	516	39	47	37	17537	542	13438	16634	18329	524	540	541	17536	17536	539	17536	17539	518	517	517	522	28	518	517	517	517
GCA_031793705.1	38	38	39	1	38	1	0	2	523	17535	17536	31	17535	528	543	32	36	541	17538	35	35	541	528	517	40	48	38	17538	543	13439	16635	18330	525	541	542	17537	17537	540	17537	17540	519	518	518	523	29	519	518	518	518
GCA_031793725.1	40	40	41	3	40	3	2	0	525	17537	17538	33	17537	530	545	34	38	543	17540	37	37	543	530	519	42	50	40	17540	545	13441	16637	18332	527	543	544	17539	17539	542	17539	17542	521	520	520	525	31	521	520	520	520
GCA_031793785.1	531	531	532	524	519	522	523	525	0	17522	17523	526	17522	39	74	527	531	72	17525	530	530	72	39	10	525	541	533	17525	74	13452	16710	18339	36	72	73	17524	17524	71	17524	17527	30	29	29	34	524	30	29	29	29
GCA_031793875.1	17545	17545	17546	17536	17533	17534	17535	17537	17522	0	1	17540	0	17527	17542	17541	17545	17540	93	17544	17544	17540	17527	17516	17539	17555	17547	13	17542	17420	17386	18937	17524	17540	17541	92	92	17539	92	93	17518	17517	17517	17522	17538	17518	17517	17517	17517
GCA_031793895.1	17546	17546	17547	17537	17534	17535	17536	17538	17523	1	0	17541	1	17528	17543	17542	17546	17541	94	17545	17545	17541	17528	17517	17540	17556	17548	14	17543	17421	17387	18938	17525	17541	17542	93	93	17540	93	94	17519	17518	17518	17523	17539	17519	17518	17518	17518
GCA_031793935.1	41	41	42	32	41	30	31	33	526	17540	17541	0	17540	531	546	1	25	544	17543	24	24	544	531	520	43	51	27	17543	546	13442	16638	18333	528	544	545	17542	17542	543	17542	17545	522	521	521	526	30	522	521	521	521
GCA_031794015.1	17545	17545	17546	17536	17533	17534	17535	17537	17522	0	1	17540	0	17527	17542	17541	17545	17540	93	17544	17544	17540	17527	17516	17539	17555	17547	13	17542	17420	17386	18937	17524	17540	17541	92	92	17539	92	93	17518	17517	17517	17522	17538	17518	17517	17517	17517
GCA_031794055.1	536	536	537	529	524	527	528	530	39	17527	17528	531	17527	0	79	532	536	77	17530	535	535	77	0	33	530	546	538	17530	79	13457	16715	18344	9	77	78	17529	17529	76	17529	17532	25	24	24	7	529	25	24	24	24
GCA_031794065.1	551	551	552	544	539	542	543	545	74	17542	17543	546	17542	79	0	547	551	2	17545	550	550	2	79	68	545	561	553	17545	4	13472	16730	18359	76	10	3	17544	17544	9	17544	17547	70	69	69	74	544	70	69	69	69
GCA_031794115.1	42	42	43	33	42	31	32	34	527	17541	17542	1	17541	532	547	0	26	545	17544	25	25	545	532	521	44	52	28	17544	547	13443	16639	18334	529	545	546	17543	17543	544	17543	17546	523	522	522	527	31	523	522	522	522
GCA_031794735.1	46	46	47	37	46	35	36	38	531	17545	17546	25	17545	536	551	26	0	549	17548	1	1	549	536	525	48	56	4	17548	551	13447	16643	18338	533	549	550	17547	17547	548	17547	17550	527	526	526	531	35	527	526	526	526
GCA_031794745.1	549	549	550	542	537	540	541	543	72	17540	17541	544	17540	77	2	545	549	0	17543	548	548	0	77	66	543	559	551	17543	2	13470	16728	18357	74	8	1	17542	17542	7	17542	17545	68	67	67	72	542	68	67	67	67
GCA_031794875.1	17548	17548	17549	17539	17536	17537	17538	17540	17525	93	94	17543	93	17530	17545	17544	17548	17543	0	17547	17547	17543	17530	17519	17542	17558	17550	96	17545	17427	17391	18944	17527	17543	17544	3	3	17542	3	6	17521	17520	17520	17525	17541	17521	17520	17520	17520
GCA_031794895.1	45	45	46	36	45	34	35	37	530	17544	17545	24	17544	535	550	25	1	548	17547	0	0	548	535	524	47	55	3	17547	550	13446	16642	18337	532	548	549	17546	17546	547	17546	17549	526	525	525	530	34	526	525	525	525
GCA_031794915.1	45	45	46	36	45	34	35	37	530	17544	17545	24	17544	535	550	25	1	548	17547	0	0	548	535	524	47	55	3	17547	550	13446	16642	18337	532	548	549	17546	17546	547	17546	17549	526	525	525	530	34	526	525	525	525
GCA_031794935.1	549	549	550	542	537	540	541	543	72	17540	17541	544	17540	77	2	545	549	0	17543	548	548	0	77	66	543	559	551	17543	2	13470	16728	18357	74	8	1	17542	17542	7	17542	17545	68	67	67	72	542	68	67	67	67
GCA_031794975.1	536	536	537	529	524	527	528	530	39	17527	17528	531	17527	0	79	532	536	77	17530	535	535	77	0	33	530	546	538	17530	79	13457	16715	18344	9	77	78	17529	17529	76	17529	17532	25	24	24	7	529	25	24	24	24
GCA_031795025.1	525	525	526	518	513	516	517	519	10	17516	17517	520	17516	33	68	521	525	66	17519	524	524	66	33	0	519	535	527	17519	68	13446	16704	18333	30	66	67	17518	17518	65	17518	17521	24	23	23	28	518	24	23	23	23
GCA_031795055.1	48	48	49	41	40	39	40	42	525	17539	17540	43	17539	530	545	44	48	543	17542	47	47	543	530	519	0	58	50	17542	545	13441	16637	18332	527	543	544	17541	17541	542	17541	17544	521	520	520	525	41	521	520	520	520
GCA_031795095.1	34	34	35	49	56	47	48	50	541	17555	17556	51	17555	546	561	52	56	559	17558	55	55	559	546	535	58	0	58	17558	561	13457	16653	18348	543	559	560	17557	17557	558	17557	17560	537	536	536	541	49	537	536	536	536
GCA_031795135.1	48	48	49	39	48	37	38	40	533	17547	17548	27	17547	538	553	28	4	551	17550	3	3	551	538	527	50	58	0	17550	553	13449	16645	18340	535	551	552	17549	17549	550	17549	17552	529	528	528	533	37	529	528	528	528
GCA_031795175.1	17548	17548	17549	17539	17536	17537	17538	17540	17525	13	14	17543	13	17530	17545	17544	17548	17543	96	17547	17547	17543	17530	17519	17542	17558	17550	0	17545	17423	17389	18940	17527	17543	17544	95	95	17542	95	96	17521	17520	17520	17525	17541	17521	17520	17520	17520
GCA_031795215.1	551	551	552	544	539	542	543	545	74	17542	17543	546	17542	79	4	547	551	2	17545	550	550	2	79	68	545	561	553	17545	0	13472	16730	18359	76	10	3	17544	17544	9	17544	17547	70	69	69	74	544	70	69	69	69
GCA_031795235.1	13445	13447	13448	13440	13435	13438	13439	13441	13452	17420	17421	13442	17420	13457	13472	13443	13447	13470	17427	13446	13446	13470	13457	13446	13441	13457	13449	17423	13472	0	16912	18831	13454	13470	13471	17426	17426	13469	17426	17427	13448	13447	13447	13452	13440	13448	13447	13447	13447
GCA_031795255.1	16643	16643	16644	16636	16631	16634	16635	16637	16710	17386	17387	16638	17386	16715	16730	16639	16643	16728	17391	16642	16642	16728	16715	16704	16637	16653	16645	17389	16730	16912	0	18023	16712	16728	16729	17390	17390	16727	17390	17391	16706	16705	16705	16710	16636	16706	16705	16705	16705
GCA_031795335.1	18338	18338	18339	18331	18326	18329	18330	18332	18339	18937	18938	18333	18937	18344	18359	18334	18338	18357	18944	18337	18337	18357	18344	18333	18332	18348	18340	18940	18359	18831	18023	0	18341	18357	18358	18943	18943	18356	18943	18944	18335	18334	18334	18339	18331	18335	18334	18334	18334
GCA_031795355.1	533	533	534	526	521	524	525	527	36	17524	17525	528	17524	9	76	529	533	74	17527	532	532	74	9	30	527	543	535	17527	76	13454	16712	18341	0	74	75	17526	17526	73	17526	17529	22	21	21	2	526	22	21	21	21
GCA_031795415.1	549	549	550	542	537	540	541	543	72	17540	17541	544	17540	77	10	545	549	8	17543	548	548	8	77	66	543	559	551	17543	10	13470	16728	18357	74	0	9	17542	17542	3	17542	17545	68	67	67	72	542	68	67	67	67
GCA_031795455.1	550	550	551	543	538	541	542	544	73	17541	17542	545	17541	78	3	546	550	1	17544	549	549	1	78	67	544	560	552	17544	3	13471	16729	18358	75	9	0	17543	17543	8	17543	17546	69	68	68	73	543	69	68	68	68
GCA_031795475.1	17547	17547	17548	17538	17535	17536	17537	17539	17524	92	93	17542	92	17529	17544	17543	17547	17542	3	17546	17546	17542	17529	17518	17541	17557	17549	95	17544	17426	17390	18943	17526	17542	17543	0	0	17541	0	3	17520	17519	17519	17524	17540	17520	17519	17519	17519
GCA_031795495.1	17547	17547	17548	17538	17535	17536	17537	17539	17524	92	93	17542	92	17529	17544	17543	17547	17542	3	17546	17546	17542	17529	17518	17541	17557	17549	95	17544	17426	17390	18943	17526	17542	17543	0	0	17541	0	3	17520	17519	17519	17524	17540	17520	17519	17519	17519
GCA_031795555.1	548	548	549	541	536	539	540	542	71	17539	17540	543	17539	76	9	544	548	7	17542	547	547	7	76	65	542	558	550	17542	9	13469	16727	18356	73	3	8	17541	17541	0	17541	17544	67	66	66	71	541	67	66	66	66
GCA_031795615.1	17547	17547	17548	17538	17535	17536	17537	17539	17524	92	93	17542	92	17529	17544	17543	17547	17542	3	17546	17546	17542	17529	17518	17541	17557	17549	95	17544	17426	17390	18943	17526	17542	17543	0	0	17541	0	3	17520	17519	17519	17524	17540	17520	17519	17519	17519
GCA_031795625.1	17550	17550	17551	17541	17538	17539	17540	17542	17527	93	94	17545	93	17532	17547	17546	17550	17545	6	17549	17549	17545	17532	17521	17544	17560	17552	96	17547	17427	17391	18944	17529	17545	17546	3	3	17544	3	0	17523	17522	17522	17527	17543	17523	17522	17522	17522
GCA_031795645.1	527	527	528	520	515	518	519	521	30	17518	17519	522	17518	25	70	523	527	68	17521	526	526	68	25	24	521	537	529	17521	70	13448	16706	18335	22	68	69	17520	17520	67	17520	17523	0	1	1	20	520	2	1	1	1
GCA_031795655.1	526	526	527	519	514	517	518	520	29	17517	17518	521	17517	24	69	522	526	67	17520	525	525	67	24	23	520	536	528	17520	69	13447	16705	18334	21	67	68	17519	17519	66	17519	17522	1	0	0	19	519	1	0	0	0
GCA_031795795.1	526	526	527	519	514	517	518	520	29	17517	17518	521	17517	24	69	522	526	67	17520	525	525	67	24	23	520	536	528	17520	69	13447	16705	18334	21	67	68	17519	17519	66	17519	17522	1	0	0	19	519	1	0	0	0
GCA_031795815.1	531	531	532	524	519	522	523	525	34	17522	17523	526	17522	7	74	527	531	72	17525	530	530	72	7	28	525	541	533	17525	74	13452	16710	18339	2	72	73	17524	17524	71	17524	17527	20	19	19	0	524	20	19	19	19
GCA_031795835.1	39	39	40	30	39	28	29	31	524	17538	17539	30	17538	529	544	31	35	542	17541	34	34	542	529	518	41	49	37	17541	544	13440	16636	18331	526	542	543	17540	17540	541	17540	17543	520	519	519	524	0	520	519	519	519
GCA_031795915.1	527	527	528	520	515	518	519	521	30	17518	17519	522	17518	25	70	523	527	68	17521	526	526	68	25	24	521	537	529	17521	70	13448	16706	18335	22	68	69	17520	17520	67	17520	17523	2	1	1	20	520	0	1	1	1
GCA_031795925.1	526	526	527	519	514	517	518	520	29	17517	17518	521	17517	24	69	522	526	67	17520	525	525	67	24	23	520	536	528	17520	69	13447	16705	18334	21	67	68	17519	17519	66	17519	17522	1	0	0	19	519	1	0	0	0
GCA_031795975.1	526	526	527	519	514	517	518	520	29	17517	17518	521	17517	24	69	522	526	67	17520	525	525	67	24	23	520	536	528	17520	69	13447	16705	18334	21	67	68	17519	17519	66	17519	17522	1	0	0	19	519	1	0	0	0
GCA_031795995.1	526	526	527	519	514	517	518	520	29	17517	17518	521	17517	24	69	522	526	67	17520	525	525	67	24	23	520	536	528	17520	69	13447	16705	18334	21	67	68	17519	17519	66	17519	17522	1	0	0	19	519	1	0	0	0
GCA_031796035.1	46	46	47	39	14	37	38	40	519	17533	17534	41	17533	524	539	42	46	537	17536	45	45	537	524	513	40	56	48	17536	539	13435	16631	18326	521	537	538	17535	17535	536	17535	17538	515	514	514	519	39	515	514	514	514
GCA_031796055.1	526	526	527	519	514	517	518	520	29	17517	17518	521	17517	24	69	522	526	67	17520	525	525	67	24	23	520	536	528	17520	69	13447	16705	18334	21	67	68	17519	17519	66	17519	17522	1	0	0	19	519	1	0	0	0
GCA_031796095.1	527	527	528	520	515	518	519	521	30	17518	17519	522	17518	25	70	523	527	68	17521	526	526	68	25	24	521	537	529	17521	70	13448	16706	18335	22	68	69	17520	17520	67	17520	17523	2	1	1	20	520	2	1	1	1
GCA_031796135.1	548	548	549	541	536	539	540	542	71	17539	17540	543	17539	76	3	544	548	1	17542	547	547	1	76	65	542	558	550	17542	3	13469	16727	18356	73	7	2	17541	17541	6	17541	17544	67	66	66	71	541	67	66	66	66
GCA_031796155.1	32	32	33	47	54	45	46	48	539	17553	17554	49	17553	544	559	50	54	557	17556	53	53	557	544	533	56	4	56	17556	559	13455	16651	18346	541	557	558	17555	17555	556	17555	17558	535	534	534	539	47	535	534	534	534
GCA_031796175.1	544	544	545	537	532	535	536	538	67	17535	17536	539	17535	72	31	540	544	29	17538	543	543	29	72	61	538	554	546	17538	31	13465	16723	18352	69	29	30	17537	17537	28	17537	17540	63	62	62	67	537	63	62	62	62
GCA_031796215.1	36	36	37	27	36	25	26	28	521	17535	17536	15	17535	526	541	16	16	539	17538	15	15	539	526	515	38	46	18	17538	541	13437	16633	18328	523	539	540	17537	17537	538	17537	17540	517	516	516	521	25	517	516	516	516
GCA_031796235.1	533	533	534	526	521	524	525	527	34	17524	17525	528	17524	41	76	529	533	74	17527	532	532	74	41	28	527	543	535	17527	76	13454	16712	18341	38	74	75	17526	17526	73	17526	17529	32	31	31	36	526	32	31	31	31
GCA_031796255.1	47	47	48	40	15	38	39	41	520	17534	17535	42	17534	525	540	43	47	538	17537	46	46	538	525	514	41	57	49	17537	540	13436	16632	18327	522	538	539	17536	17536	537	17536	17539	516	515	515	520	40	516	515	515	515
GCA_031796275.1	32	32	33	47	54	45	46	48	539	17553	17554	49	17553	544	559	50	54	557	17556	53	53	557	544	533	56	2	56	17556	559	13455	16651	18346	541	557	558	17555	17555	556	17555	17558	535	534	534	539	47	535	534	534	534
GCA_031796295.1	31	31	32	46	53	44	45	47	538	17552	17553	48	17552	543	558	49	53	556	17555	52	52	556	543	532	55	3	55	17555	558	13454	16650	18345	540	556	557	17554	17554	555	17554	17557	534	533	533	538	46	534	533	533	533
GCA_031796315.1	27	27	28	18	27	16	17	19	512	17526	17527	14	17526	517	532	15	19	530	17529	18	18	530	517	506	29	37	21	17529	532	13428	16624	18319	514	530	531	17528	17528	529	17528	17531	508	507	507	512	16	508	507	507	507
GCA_031796335.1	544	544	545	537	532	535	536	538	47	17535	17536	539	17535	32	87	540	544	85	17538	543	543	85	32	41	538	554	546	17538	87	13465	16723	18352	29	85	86	17537	17537	84	17537	17540	33	32	32	27	537	33	32	32	32
GCA_031796355.1	37	37	38	28	37	26	27	29	522	17536	17537	16	17536	527	542	17	17	540	17539	16	16	540	527	516	39	47	19	17539	542	13438	16634	18329	524	540	541	17538	17538	539	17538	17541	518	517	517	522	26	518	517	517	517
GCA_031796375.1	37	37	38	28	37	26	27	29	522	17536	17537	28	17536	527	542	29	33	540	17539	32	32	540	527	516	39	47	35	17539	542	13438	16634	18329	524	540	541	17538	17538	539	17538	17541	518	517	517	522	10	518	517	517	517
GCA_031796395.1	64	64	65	57	52	55	56	58	527	17541	17542	59	17541	532	547	60	64	545	17544	63	63	545	532	521	58	74	66	17544	547	13443	16639	18334	529	545	546	17543	17543	544	17543	17546	523	522	522	527	57	523	522	522	522
GCA_031796415.1	64	64	65	57	52	55	56	58	527	17541	17542	59	17541	532	547	60	64	545	17544	63	63	545	532	521	58	74	66	17544	547	13443	16639	18334	529	545	546	17543	17543	544	17543	17546	523	522	522	527	57	523	522	522	522
GCA_031796435.1	42	42	43	33	42	31	32	34	527	17541	17542	33	17541	532	547	34	38	545	17544	37	37	545	532	521	44	52	40	17544	547	13443	16639	18334	529	545	546	17543	17543	544	17543	17546	523	522	522	527	15	523	522	522	522
GCA_031796455.1	42	42	43	33	42	31	32	34	527	17541	17542	33	17541	532	547	34	38	545	17544	37	37	545	532	521	44	52	40	17544	547	13443	16639	18334	529	545	546	17543	17543	544	17543	17546	523	522	522	527	15	523	522	522	522
GCA_031796475.1	36	36	37	27	36	25	26	28	521	17535	17536	27	17535	526	541	28	32	539	17538	31	31	539	526	515	38	46	34	17538	541	13437	16633	18328	523	539	540	17537	17537	538	17537	17540	517	516	516	521	9	517	516	516	516
GCA_031796495.1	33	33	34	48	55	46	47	49	540	17554	17555	50	17554	545	560	51	55	558	17557	54	54	558	545	534	57	1	57	17557	560	13456	16652	18347	542	558	559	17556	17556	557	17556	17559	536	535	535	540	48	536	535	535	535
GCA_031796515.1	17552	17552	17553	17543	17540	17541	17542	17544	17529	15	16	17547	15	17534	17549	17548	17552	17547	100	17551	17551	17547	17534	17523	17546	17562	17554	22	17549	17429	17395	18946	17531	17547	17548	99	99	17546	99	102	17525	17524	17524	17529	17545	17525	17524	17524	17524
GCA_031796535.1	17552	17552	17553	17543	17540	17541	17542	17544	17529	15	16	17547	15	17534	17549	17548	17552	17547	100	17551	17551	17547	17534	17523	17546	17562	17554	22	17549	17429	17395	18946	17531	17547	17548	99	99	17546	99	102	17525	17524	17524	17529	17545	17525	17524	17524	17524
GCA_031796555.1	542	542	543	535	530	533	534	536	65	17533	17534	537	17533	70	29	538	542	27	17536	541	541	27	70	59	536	552	544	17536	29	13463	16721	18350	67	27	28	17535	17535	26	17535	17538	61	60	60	65	535	61	60	60	60
GCA_031796575.1	542	542	543	535	530	533	534	536	65	17533	17534	537	17533	70	29	538	542	27	17536	541	541	27	70	59	536	552	544	17536	29	13463	16721	18350	67	27	28	17535	17535	26	17535	17538	61	60	60	65	535	61	60	60	60
GCA_031796595.1	543	543	544	536	531	534	535	537	66	17534	17535	538	17534	71	30	539	543	28	17537	542	542	28	71	60	537	553	545	17537	30	13464	16722	18351	68	28	29	17536	17536	27	17536	17539	62	61	61	66	536	62	61	61	61
GCA_031796615.1	543	543	544	536	531	534	535	537	66	17534	17535	538	17534	71	30	539	543	28	17537	542	542	28	71	60	537	553	545	17537	30	13464	16722	18351	68	28	29	17536	17536	27	17536	17539	62	61	61	66	536	62	61	61	61
GCA_031796625.1	544	544	545	537	532	535	536	538	67	17535	17536	539	17535	72	31	540	544	29	17538	543	543	29	72	61	538	554	546	17538	31	13465	16723	18352	69	29	30	17537	17537	28	17537	17540	63	62	62	67	537	63	62	62	62
GCA_031796655.1	542	542	543	535	530	533	534	536	65	17533	17534	537	17533	70	29	538	542	27	17536	541	541	27	70	59	536	552	544	17536	29	13463	16721	18350	67	27	28	17535	17535	26	17535	17538	61	60	60	65	535	61	60	60	60
GCA_031796675.1	542	542	543	535	530	533	534	536	65	17533	17534	537	17533	70	29	538	542	27	17536	541	541	27	70	59	536	552	544	17536	29	13463	16721	18350	67	27	28	17535	17535	26	17535	17538	61	60	60	65	535	61	60	60	60
GCA_031796695.1	33	33	34	48	55	46	47	49	540	17554	17555	50	17554	545	560	51	55	558	17557	54	54	558	545	534	57	1	57	17557	560	13456	16652	18347	542	558	559	17556	17556	557	17556	17559	536	535	535	540	48	536	535	535	535
GCA_031796715.1	542	542	543	535	530	533	534	536	65	17533	17534	537	17533	70	29	538	542	27	17536	541	541	27	70	59	536	552	544	17536	29	13463	16721	18350	67	27	28	17535	17535	26	17535	17538	61	60	60	65	535	61	60	60	60
GCA_031796735.1	546	546	547	539	534	537	538	540	69	17537	17538	541	17537	74	33	542	546	31	17540	545	545	31	74	63	540	556	548	17540	33	13467	16725	18354	71	31	32	17539	17539	30	17539	17542	65	64	64	69	539	65	64	64	64
GCA_031796755.1	533	533	534	526	521	524	525	527	34	17524	17525	528	17524	41	76	529	533	74	17527	532	532	74	41	28	527	543	535	17527	76	13454	16712	18341	38	74	75	17526	17526	73	17526	17529	32	31	31	36	526	32	31	31	31
GCA_031796765.1	536	536	537	529	524	527	528	530	39	17527	17528	531	17527	12	79	532	536	77	17530	535	535	77	12	33	530	546	538	17530	79	13457	16715	18344	9	77	78	17529	17529	76	17529	17532	25	24	24	7	529	25	24	24	24
GCA_031796795.1	540	540	541	533	528	531	532	534	43	17531	17532	535	17531	30	83	536	540	81	17534	539	539	81	30	37	534	550	542	17534	83	13461	16719	18348	27	81	82	17533	17533	80	17533	17536	29	28	28	25	533	29	28	28	28
GCA_031796815.1	539	539	540	532	527	530	531	533	42	17530	17531	534	17530	31	82	535	539	80	17533	538	538	80	31	36	533	549	541	17533	82	13460	16718	18345	28	80	81	17532	17532	79	17532	17535	28	27	27	26	532	28	27	27	27
GCA_031796835.1	540	540	541	533	528	531	532	534	43	17531	17532	535	17531	30	83	536	540	81	17534	539	539	81	30	37	534	550	542	17534	83	13461	16719	18348	27	81	82	17533	17533	80	17533	17536	29	28	28	25	533	29	28	28	28
GCA_031796855.1	33	33	34	48	55	46	47	49	540	17554	17555	50	17554	545	560	51	55	558	17557	54	54	558	545	534	57	1	57	17557	560	13456	16652	18347	542	558	559	17556	17556	557	17556	17559	536	535	535	540	48	536	535	535	535
GCA_031796875.1	538	538	539	531	526	529	530	532	41	17529	17530	533	17529	30	81	534	538	79	17532	537	537	79	30	35	532	548	540	17532	81	13459	16717	18344	27	79	80	17531	17531	78	17531	17534	27	26	26	25	531	27	26	26	26
GCA_031796895.1	543	543	544	536	531	534	535	537	66	17534	17535	538	17534	71	30	539	543	28	17537	542	542	28	71	60	537	553	545	17537	30	13464	16722	18351	68	28	29	17536	17536	27	17536	17539	62	61	61	66	536	62	61	61	61
GCA_031796915.1	544	544	545	537	532	535	536	538	67	17535	17536	539	17535	72	31	540	544	29	17538	543	543	29	72	61	538	554	546	17538	31	13465	16723	18352	69	29	30	17537	17537	28	17537	17540	63	62	62	67	537	63	62	62	62
GCA_031796935.1	17554	17554	17555	17545	17542	17543	17544	17546	17531	15	16	17549	15	17536	17551	17550	17554	17549	102	17553	17553	17549	17536	17525	17548	17564	17556	22	17551	17429	17395	18946	17533	17549	17550	101	101	17548	101	102	17527	17526	17526	17531	17547	17527	17526	17526	17526
GCA_031796955.1	17553	17553	17554	17544	17541	17542	17543	17545	17530	14	15	17548	14	17535	17550	17549	17553	17548	101	17552	17552	17548	17535	17524	17547	17563	17555	21	17550	17428	17394	18945	17532	17548	17549	100	100	17547	100	101	17526	17525	17525	17530	17546	17526	17525	17525	17525
GCA_031796975.1	35	35	36	50	57	48	49	51	542	17556	17557	52	17556	547	562	53	57	560	17559	56	56	560	547	536	59	3	59	17559	562	13458	16654	18349	544	560	561	17558	17558	559	17558	17561	538	537	537	542	50	538	537	537	537
GCA_031797005.1	534	534	535	527	522	525	526	528	37	17523	17524	529	17523	24	77	530	534	75	17526	533	533	75	24	31	528	544	536	17526	77	13453	16711	18340	21	75	76	17525	17525	74	17525	17528	23	22	22	19	527	23	22	22	22
GCA_031797115.1	535	535	536	528	523	526	527	529	38	17526	17527	530	17526	25	78	531	535	76	17529	534	534	76	25	32	529	545	537	17529	78	13456	16714	18343	22	76	77	17528	17528	75	17528	17531	24	23	23	20	528	24	23	23	23
GCA_031797135.1	39	39	40	30	39	28	29	31	524	17538	17539	4	17538	529	544	5	23	542	17541	22	22	542	529	518	41	49	25	17541	544	13440	16636	18331	526	542	543	17540	17540	541	17540	17543	520	519	519	524	28	520	519	519	519
GCA_031797155.1	533	533	534	526	521	524	525	527	34	17524	17525	528	17524	41	76	529	533	74	17527	532	532	74	41	28	527	543	535	17527	76	13454	16712	18341	38	74	75	17526	17526	73	17526	17529	32	31	31	36	526	32	31	31	31
GCA_031797175.1	3	3	4	36	43	34	35	37	528	17542	17543	38	17542	533	548	39	43	546	17545	42	42	546	533	522	45	31	45	17545	548	13444	16640	18335	530	546	547	17544	17544	545	17544	17547	524	523	523	528	36	524	523	523	523
GCA_031797195.1	3	3	4	36	43	34	35	37	528	17542	17543	38	17542	533	548	39	43	546	17545	42	42	546	533	522	45	31	45	17545	548	13444	16640	18335	530	546	547	17544	17544	545	17544	17547	524	523	523	528	36	524	523	523	523
GCA_031797275.1	39	39	40	30	39	28	29	31	524	17538	17539	4	17538	529	544	5	23	542	17541	22	22	542	529	518	41	49	25	17541	544	13440	16636	18331	526	542	543	17540	17540	541	17540	17543	520	519	519	524	28	520	519	519	519
GCA_031797335.1	39	39	40	30	39	28	29	31	524	17538	17539	4	17538	529	544	5	23	542	17541	22	22	542	529	518	41	49	25	17541	544	13440	16636	18331	526	542	543	17540	17540	541	17540	17543	520	519	519	524	28	520	519	519	519
GCA_031797355.1	533	533	534	526	521	524	525	527	36	17524	17525	528	17524	31	76	529	533	74	17527	532	532	74	31	30	527	543	535	17527	76	13454	16712	18341	28	74	75	17526	17526	73	17526	17529	18	17	17	26	526	18	17	17	17
GCA_031797375.1	532	532	533	525	520	523	524	526	35	17523	17524	527	17523	30	75	528	532	73	17526	531	531	73	30	29	526	542	534	17526	75	13453	16711	18340	27	73	74	17525	17525	72	17525	17528	17	16	16	25	525	17	16	16	16
GCA_031797415.1	542	542	543	535	530	533	534	536	65	17533	17534	537	17533	70	31	538	542	29	17536	541	541	29	70	59	536	552	544	17536	31	13463	16721	18350	67	29	30	17535	17535	28	17535	17538	61	60	60	65	535	61	60	60	60
GCA_031797495.1	33	33	34	48	55	46	47	49	540	17554	17555	50	17554	545	560	51	55	558	17557	54	54	558	545	534	57	1	57	17557	560	13456	16652	18347	542	558	559	17556	17556	557	17556	17559	536	535	535	540	48	536	535	535	535
GCA_031797515.1	38	38	39	29	38	27	28	30	523	17537	17538	3	17537	528	543	4	22	541	17540	21	21	541	528	517	40	48	24	17540	543	13439	16635	18330	525	541	542	17539	17539	540	17539	17542	519	518	518	523	27	519	518	518	518
GCA_031797555.1	8	2	3	41	48	39	40	42	533	17547	17548	43	17547	538	553	44	48	551	17550	47	47	551	538	527	50	36	50	17550	553	13449	16645	18340	535	551	552	17549	17549	550	17549	17552	529	528	528	533	41	529	528	528	528
GCA_031797575.1	8	2	3	41	48	39	40	42	533	17547	17548	43	17547	538	553	44	48	551	17550	47	47	551	538	527	50	36	50	17550	553	13449	16645	18340	535	551	552	17549	17549	550	17549	17552	529	528	528	533	41	529	528	528	528
GCA_031797615.1	36	36	37	51	58	49	50	52	543	17557	17558	53	17557	548	563	54	58	561	17560	57	57	561	548	537	60	4	60	17560	563	13459	16655	18350	545	561	562	17559	17559	560	17559	17562	539	538	538	543	51	539	538	538	538
GCA_031797665.1	36	36	37	51	58	49	50	52	543	17557	17558	53	17557	548	563	54	58	561	17560	57	57	561	548	537	60	4	60	17560	563	13459	16655	18350	545	561	562	17559	17559	560	17559	17562	539	538	538	543	51	539	538	538	538
GCA_031797695.1	37	37	38	28	37	26	27	29	522	17536	17537	28	17536	527	542	29	33	540	17539	32	32	540	527	516	39	47	35	17539	542	13438	16634	18329	524	540	541	17538	17538	539	17538	17541	518	517	517	522	8	518	517	517	517
GCA_031797755.1	36	36	37	27	36	25	26	28	521	17535	17536	27	17535	526	541	28	32	539	17538	31	31	539	526	515	38	46	34	17538	541	13437	16633	18328	523	539	540	17537	17537	538	17537	17540	517	516	516	521	7	517	516	516	516
GCA_031797795.1	34	34	35	49	56	47	48	50	541	17555	17556	51	17555	546	561	52	56	559	17558	55	55	559	546	535	58	2	58	17558	561	13457	16653	18348	543	559	560	17557	17557	558	17557	17560	537	536	536	541	49	537	536	536	536
GCA_031797835.1	534	534	535	527	522	525	526	528	35	17525	17526	529	17525	42	77	530	534	75	17528	533	533	75	42	29	528	544	536	17528	77	13455	16713	18342	39	75	76	17527	17527	74	17527	17530	33	32	32	37	527	33	32	32	32
GCA_031797855.1	39	39	40	30	39	28	29	31	524	17538	17539	4	17538	529	544	5	23	542	17541	22	22	542	529	518	41	49	25	17541	544	13440	16636	18331	526	542	543	17540	17540	541	17540	17543	520	519	519	524	28	520	519	519	519
GCA_031797935.1	632	632	633	625	620	623	624	626	537	17489	17490	627	17489	526	577	628	632	575	17492	631	631	575	526	531	626	642	634	17492	577	13413	16677	18376	523	575	576	17491	17491	574	17491	17494	523	522	522	521	625	523	522	522	522
GCA_031797975.1	39	39	40	30	39	28	29	31	524	17538	17539	4	17538	529	544	5	23	542	17541	22	22	542	529	518	41	49	25	17541	544	13440	16636	18331	526	542	543	17540	17540	541	17540	17543	520	519	519	524	28	520	519	519	519
GCA_031797995.1	42	42	43	33	42	31	32	34	527	17541	17542	21	17541	532	547	22	22	545	17544	21	21	545	532	521	44	52	24	17544	547	13443	16639	18334	529	545	546	17543	17543	544	17543	17546	523	522	522	527	31	523	522	522	522
GCA_031798015.1	536	536	537	529	524	527	528	530	37	17527	17528	531	17527	44	79	532	536	77	17530	535	535	77	44	31	530	546	538	17530	79	13457	16715	18344	41	77	78	17529	17529	76	17529	17532	35	34	34	39	529	35	34	34	34
GCA_031798075.1	37	37	38	52	59	50	51	53	544	17558	17559	54	17558	549	564	55	59	562	17561	58	58	562	549	538	61	5	61	17561	564	13460	16656	18351	546	562	563	17560	17560	561	17560	17563	540	539	539	544	52	540	539	539	539
GCA_031798135.1	40	40	41	31	40	29	30	32	525	17539	17540	19	17539	530	545	20	20	543	17542	19	19	543	530	519	42	50	22	17542	545	13441	16637	18332	527	543	544	17541	17541	542	17541	17544	521	520	520	525	29	521	520	520	520
GCA_031798145.1	33	33	34	48	55	46	47	49	540	17554	17555	50	17554	545	560	51	55	558	17557	54	54	558	545	534	57	1	57	17557	560	13456	16652	18347	542	558	559	17556	17556	557	17556	17559	536	535	535	540	48	536	535	535	535
GCA_031798175.1	41	41	42	32	41	30	31	33	526	17540	17541	32	17540	531	546	33	37	544	17543	36	36	544	531	520	43	51	39	17543	546	13442	16638	18333	528	544	545	17542	17542	543	17542	17545	522	521	521	526	12	522	521	521	521
GCA_031798215.1	536	536	537	529	524	527	528	530	39	17527	17528	531	17527	16	79	532	536	77	17530	535	535	77	16	33	530	546	538	17530	79	13457	16715	18344	13	77	78	17529	17529	76	17529	17532	25	24	24	11	529	25	24	24	24
GCA_031798275.1	40	40	41	31	40	29	30	32	525	17539	17540	19	17539	530	545	20	20	543	17542	19	19	543	530	519	42	50	22	17542	545	13441	16637	18332	527	543	544	17541	17541	542	17541	17544	521	520	520	525	29	521	520	520	520
GCA_031798335.1	42	42	43	33	42	31	32	34	527	17541	17542	21	17541	532	547	22	22	545	17544	21	21	545	532	521	44	52	24	17544	547	13443	16639	18334	529	545	546	17543	17543	544	17543	17546	523	522	522	527	31	523	522	522	522
GCA_031798355.1	40	40	41	31	40	29	30	32	525	17539	17540	19	17539	530	545	20	20	543	17542	19	19	543	530	519	42	50	22	17542	545	13441	16637	18332	527	543	544	17541	17541	542	17541	17544	521	520	520	525	29	521	520	520	520
GCA_031798375.1	43	43	44	34	43	32	33	35	528	17542	17543	22	17542	533	548	23	23	546	17545	22	22	546	533	522	45	53	25	17545	548	13444	16640	18335	530	546	547	17544	17544	545	17544	17547	524	523	523	528	32	524	523	523	523
GCA_031798395.1	43	43	44	34	43	32	33	35	528	17542	17543	22	17542	533	548	23	23	546	17545	22	22	546	533	522	45	53	25	17545	548	13444	16640	18335	530	546	547	17544	17544	545	17544	17547	524	523	523	528	32	524	523	523	523
GCA_031798475.1	5	1	2	38	45	36	37	39	530	17544	17545	40	17544	535	550	41	45	548	17547	44	44	548	535	524	47	33	47	17547	550	13446	16642	18337	532	548	549	17546	17546	547	17546	17549	526	525	525	530	38	526	525	525	525
GCA_031798515.1	41	41	42	32	41	30	31	33	526	17540	17541	20	17540	531	546	21	21	544	17543	20	20	544	531	520	43	51	23	17543	546	13442	16638	18333	528	544	545	17542	17542	543	17542	17545	522	521	521	526	30	522	521	521	521
GCA_031798555.1	40	40	41	31	40	29	30	32	525	17539	17540	19	17539	530	545	20	20	543	17542	19	19	543	530	519	42	50	22	17542	545	13441	16637	18332	527	543	544	17541	17541	542	17541	17544	521	520	520	525	29	521	520	520	520
GCA_031798575.1	36	36	37	27	36	25	26	28	521	17535	17536	27	17535	526	541	28	32	539	17538	31	31	539	526	515	38	46	34	17538	541	13437	16633	18328	523	539	540	17537	17537	538	17537	17540	517	516	516	521	9	517	516	516	516
GCA_031798595.1	40	40	41	31	40	29	30	32	525	17539	17540	19	17539	530	545	20	20	543	17542	19	19	543	530	519	42	50	22	17542	545	13441	16637	18332	527	543	544	17541	17541	542	17541	17544	521	520	520	525	29	521	520	520	520
GCA_031798615.1	34	34	35	25	34	23	24	26	519	17533	17534	25	17533	524	539	26	30	537	17536	29	29	537	524	513	36	44	32	17536	539	13435	16631	18326	521	537	538	17535	17535	536	17535	17538	515	514	514	519	7	515	514	514	514
GCA_031798635.1	54	54	55	47	42	45	46	48	517	17531	17532	49	17531	522	537	50	54	535	17534	53	53	535	522	511	48	64	56	17534	537	13433	16629	18324	519	535	536	17533	17533	534	17533	17536	513	512	512	517	47	513	512	512	512
GCA_031798655.1	52	52	53	45	40	43	44	46	515	17529	17530	47	17529	520	535	48	52	533	17532	51	51	533	520	509	46	62	54	17532	535	13431	16627	18322	517	533	534	17531	17531	532	17531	17534	511	510	510	515	45	511	510	510	510
GCA_031798675.1	53	53	54	46	19	44	45	47	526	17540	17541	48	17540	531	546	49	53	544	17543	52	52	544	531	520	47	63	55	17543	546	13442	16638	18333	528	544	545	17542	17542	543	17542	17545	522	521	521	526	46	522	521	521	521
GCA_031798685.1	56	56	57	49	22	47	48	50	529	17543	17544	51	17543	534	549	52	56	547	17546	55	55	547	534	523	50	66	58	17546	549	13445	16641	18336	531	547	548	17545	17545	546	17545	17548	525	524	524	529	49	525	524	524	524
GCA_031798715.1	36	36	37	51	58	49	50	52	543	17557	17558	53	17557	548	563	54	58	561	17560	57	57	561	548	537	60	4	60	17560	563	13459	16655	18350	545	561	562	17559	17559	560	17559	17562	539	538	538	543	51	539	538	538	538
GCA_031798735.1	537	537	538	530	525	528	529	531	40	17528	17529	532	17528	29	80	533	537	78	17531	536	536	78	29	34	531	547	539	17531	80	13458	16714	18345	26	78	79	17530	17530	77	17530	17533	26	25	25	24	530	26	25	25	25
GCA_031798755.1	535	535	536	528	523	526	527	529	38	17526	17527	530	17526	27	78	531	535	76	17529	534	534	76	27	32	529	545	537	17529	78	13456	16714	18343	24	76	77	17528	17528	75	17528	17531	24	23	23	22	528	24	23	23	23
GCA_031798775.1	529	529	530	522	517	520	521	523	54	17522	17523	524	17522	59	74	525	529	72	17525	528	528	72	59	48	523	539	531	17525	74	13452	16710	18339	56	72	73	17524	17524	71	17524	17527	50	49	49	54	522	50	49	49	49
GCA_031798795.1	36	36	37	51	58	49	50	52	543	17557	17558	53	17557	548	563	54	58	561	17560	57	57	561	548	537	60	4	60	17560	563	13459	16655	18350	545	561	562	17559	17559	560	17559	17562	539	538	538	543	51	539	538	538	538
GCA_031798815.1	38	38	39	5	38	3	4	6	523	17537	17538	31	17537	528	543	32	36	541	17540	35	35	541	528	517	40	48	38	17540	543	13439	16635	18330	525	541	542	17539	17539	540	17539	17542	519	518	518	523	29	519	518	518	518
GCA_031798835.1	38	38	39	5	38	3	4	6	523	17537	17538	31	17537	528	543	32	36	541	17540	35	35	541	528	517	40	48	38	17540	543	13439	16635	18330	525	541	542	17539	17539	540	17539	17542	519	518	518	523	29	519	518	518	518
GCA_031798855.1	537	537	538	530	525	528	529	531	40	17528	17529	532	17528	25	80	533	537	78	17531	536	536	78	25	34	531	547	539	17531	80	13458	16716	18345	22	78	79	17530	17530	77	17530	17533	26	25	25	20	530	26	25	25	25
GCA_031798875.1	538	538	539	531	526	529	530	532	41	17529	17530	533	17529	18	81	534	538	79	17532	537	537	79	18	35	532	548	540	17532	81	13459	16717	18346	15	79	80	17531	17531	78	17531	17534	27	26	26	13	531	27	26	26	26
GCA_031798895.1	58	58	59	51	46	49	50	52	521	17535	17536	53	17535	526	541	54	58	539	17538	57	57	539	526	515	52	68	60	17538	541	13437	16633	18328	523	539	540	17537	17537	538	17537	17540	517	516	516	521	51	517	516	516	516
GCA_031798915.1	538	538	539	531	526	529	530	532	39	17529	17530	533	17529	46	81	534	538	79	17532	537	537	79	46	33	532	548	540	17532	81	13459	16717	18346	43	79	80	17531	17531	78	17531	17534	37	36	36	41	531	37	36	36	36
GCA_031798935.1	17558	17558	17559	17549	17546	17547	17548	17550	17535	23	24	17553	23	17540	17555	17554	17558	17553	106	17557	17557	17553	17540	17529	17552	17568	17560	10	17555	17433	17399	18950	17537	17553	17554	105	105	17552	105	106	17531	17530	17530	17535	17551	17531	17530	17530	17530
GCA_031800735.1	538	538	539	531	526	529	530	532	41	17529	17530	533	17529	26	81	534	538	79	17532	537	537	79	26	35	532	548	540	17532	81	13459	16717	18346	23	79	80	17531	17531	78	17531	17534	27	26	26	21	531	27	26	26	26
GCA_031800755.1	33	33	34	48	55	46	47	49	540	17554	17555	50	17554	545	560	51	55	558	17557	54	54	558	545	534	57	1	57	17557	560	13456	16652	18347	542	558	559	17556	17556	557	17556	17559	536	535	535	540	48	536	535	535	535
GCA_031800775.1	535	535	536	528	523	526	527	529	38	17526	17527	530	17526	27	78	531	535	76	17529	534	534	76	27	32	529	545	537	17529	78	13456	16714	18343	24	76	77	17528	17528	75	17528	17531	24	23	23	22	528	24	23	23	23
GCA_031800815.1	537	537	538	530	525	528	529	531	40	17528	17529	532	17528	17	80	533	537	78	17531	536	536	78	17	34	531	547	539	17531	80	13458	16716	18345	14	78	79	17530	17530	77	17530	17533	26	25	25	12	530	26	25	25	25
GCA_031800835.1	17558	17558	17559	17549	17546	17547	17548	17550	17535	23	24	17553	23	17540	17555	17554	17558	17553	106	17557	17557	17553	17540	17529	17552	17568	17560	10	17555	17433	17399	18950	17537	17553	17554	105	105	17552	105	106	17531	17530	17530	17535	17551	17531	17530	17530	17530
GCA_031800855.1	539	539	540	532	527	530	531	533	42	17530	17531	534	17530	27	82	535	539	80	17533	538	538	80	27	36	533	549	541	17533	82	13460	16718	18347	24	80	81	17532	17532	79	17532	17535	28	27	27	22	532	28	27	27	27
GCA_031800895.1	53	53	54	46	41	44	45	47	516	17530	17531	48	17530	521	536	49	53	534	17533	52	52	534	521	510	47	63	55	17533	536	13432	16628	18323	518	534	535	17532	17532	533	17532	17535	512	511	511	516	46	512	511	511	511
GCA_031800915.1	537	537	538	530	525	528	529	531	38	17528	17529	532	17528	45	80	533	537	78	17531	536	536	78	45	32	531	547	539	17531	80	13458	16716	18345	42	78	79	17530	17530	77	17530	17533	36	35	35	40	530	36	35	35	35
GCA_031800935.1	537	537	538	530	525	528	529	531	38	17528	17529	532	17528	45	80	533	537	78	17531	536	536	78	45	32	531	547	539	17531	80	13458	16716	18345	42	78	79	17530	17530	77	17530	17533	36	35	35	40	530	36	35	35	35
GCA_031800955.1	538	538	539	531	526	529	530	532	39	17529	17530	533	17529	46	81	534	538	79	17532	537	537	79	46	33	532	548	540	17532	81	13459	16717	18346	43	79	80	17531	17531	78	17531	17534	37	36	36	41	531	37	36	36	36
GCA_031800975.1	34	34	35	49	56	47	48	50	541	17555	17556	51	17555	546	561	52	56	559	17558	55	55	559	546	535	58	2	58	17558	561	13457	16653	18348	543	559	560	17557	17557	558	17557	17560	537	536	536	541	49	537	536	536	536
GCA_031800995.1	64	64	65	57	52	55	56	58	527	17541	17542	59	17541	532	547	60	64	545	17544	63	63	545	532	521	58	74	66	17544	547	13443	16639	18334	529	545	546	17543	17543	544	17543	17546	523	522	522	527	57	523	522	522	522
GCA_031801015.1	64	64	65	57	52	55	56	58	527	17541	17542	59	17541	532	547	60	64	545	17544	63	63	545	532	521	58	74	66	17544	547	13443	16639	18334	529	545	546	17543	17543	544	17543	17546	523	522	522	527	57	523	522	522	522
GCA_031801035.1	17545	17545	17546	17536	17533	17534	17535	17537	17522	2	3	17540	2	17527	17542	17541	17545	17540	93	17544	17544	17540	17527	17516	17539	17555	17547	13	17542	17420	17386	18937	17524	17540	17541	92	92	17539	92	93	17518	17517	17517	17522	17538	17518	17517	17517	17517
GCA_031801075.1	548	548	549	541	536	539	540	542	71	17539	17540	543	17539	76	5	544	548	3	17542	547	547	3	76	65	542	558	550	17542	5	13469	16727	18356	73	7	4	17541	17541	6	17541	17544	67	66	66	71	541	67	66	66	66
GCA_031801095.1	35	35	36	50	57	48	49	51	542	17556	17557	52	17556	547	562	53	57	560	17559	56	56	560	547	536	59	3	59	17559	562	13458	16654	18349	544	560	561	17558	17558	559	17558	17561	538	537	537	542	50	538	537	537	537
GCA_031801115.1	64	64	65	57	52	55	56	58	527	17541	17542	59	17541	532	547	60	64	545	17544	63	63	545	532	521	58	74	66	17544	547	13443	16639	18334	529	545	546	17543	17543	544	17543	17546	523	522	522	527	57	523	522	522	522
GCA_031801135.1	39	39	40	30	39	28	29	31	524	17538	17539	4	17538	529	544	5	23	542	17541	22	22	542	529	518	41	49	25	17541	544	13440	16636	18331	526	542	543	17540	17540	541	17540	17543	520	519	519	524	28	520	519	519	519
GCA_031801155.1	64	64	65	57	52	55	56	58	527	17541	17542	59	17541	532	547	60	64	545	17544	63	63	545	532	521	58	74	66	17544	547	13443	16639	18334	529	545	546	17543	17543	544	17543	17546	523	522	522	527	57	523	522	522	522
GCA_031801175.1	548	548	549	541	536	539	540	542	71	17539	17540	543	17539	76	5	544	548	3	17542	547	547	3	76	65	542	558	550	17542	5	13469	16727	18356	73	7	4	17541	17541	6	17541	17544	67	66	66	71	541	67	66	66	66
GCA_031801195.1	536	536	537	529	524	527	528	530	39	17527	17528	531	17527	16	79	532	536	77	17530	535	535	77	16	33	530	546	538	17530	79	13457	16715	18344	13	77	78	17529	17529	76	17529	17532	25	24	24	11	529	25	24	24	24
GCA_031801215.1	38	38	39	29	38	27	28	30	523	17537	17538	3	17537	528	543	4	22	541	17540	21	21	541	528	517	40	48	24	17540	543	13439	16635	18330	525	541	542	17539	17539	540	17539	17542	519	518	518	523	27	519	518	518	518
GCA_031801235.1	34	34	35	49	56	47	48	50	541	17555	17556	51	17555	546	561	52	56	559	17558	55	55	559	546	535	58	2	58	17558	561	13457	16653	18348	543	559	560	17557	17557	558	17557	17560	537	536	536	541	49	537	536	536	536
GCA_031801255.1	38	38	39	29	38	27	28	30	523	17537	17538	3	17537	528	543	4	22	541	17540	21	21	541	528	517	40	48	24	17540	543	13439	16635	18330	525	541	542	17539	17539	540	17539	17542	519	518	518	523	27	519	518	518	518
GCA_031801275.1	538	538	539	531	526	529	530	532	61	17529	17530	533	17529	66	81	534	538	79	17532	537	537	79	66	55	532	548	540	17532	81	13459	16717	18346	63	79	80	17531	17531	78	17531	17534	57	56	56	61	531	57	56	56	56
GCA_031801295.1	538	538	539	531	526	529	530	532	61	17529	17530	533	17529	66	81	534	538	79	17532	537	537	79	66	55	532	548	540	17532	81	13459	16717	18346	63	79	80	17531	17531	78	17531	17534	57	56	56	61	531	57	56	56	56
GCA_031801315.1	534	534	535	527	522	525	526	528	35	17525	17526	529	17525	42	77	530	534	75	17528	533	533	75	42	29	528	544	536	17528	77	13455	16713	18342	39	75	76	17527	17527	74	17527	17530	33	32	32	37	527	33	32	32	32
GCA_031801335.1	533	533	534	526	521	524	525	527	34	17524	17525	528	17524	41	76	529	533	74	17527	532	532	74	41	28	527	543	535	17527	76	13454	16712	18341	38	74	75	17526	17526	73	17526	17529	32	31	31	36	526	32	31	31	31
GCA_031801355.1	865	865	866	858	853	856	857	859	744	17522	17523	860	17522	751	786	861	865	784	17525	864	864	784	751	738	859	875	867	17525	786	13588	16622	18333	748	784	785	17524	17524	783	17524	17527	742	741	741	746	858	742	741	741	741
GCA_031801375.1	533	533	534	526	521	524	525	527	36	17524	17525	528	17524	9	76	529	533	74	17527	532	532	74	9	30	527	543	535	17527	76	13454	16712	18341	6	74	75	17526	17526	73	17526	17529	22	21	21	4	526	22	21	21	21
GCA_031801395.1	534	534	535	527	522	525	526	528	37	17525	17526	529	17525	10	77	530	534	75	17528	533	533	75	10	31	528	544	536	17528	77	13455	16713	18342	7	75	76	17527	17527	74	17527	17530	23	22	22	5	527	23	22	22	22
GCA_031801415.1	41	41	42	32	41	30	31	33	526	17540	17541	8	17540	531	546	9	25	544	17543	24	24	544	531	520	43	51	27	17543	546	13442	16638	18333	528	544	545	17542	17542	543	17542	17545	522	521	521	526	30	522	521	521	521
GCA_031801435.1	41	41	42	32	41	30	31	33	526	17540	17541	20	17540	531	546	21	21	544	17543	20	20	544	531	520	43	51	23	17543	546	13442	16638	18333	528	544	545	17542	17542	543	17542	17545	522	521	521	526	30	522	521	521	521
GCA_031801455.1	42	42	43	33	42	31	32	34	527	17541	17542	9	17541	532	547	10	26	545	17544	25	25	545	532	521	44	52	28	17544	547	13443	16639	18334	529	545	546	17543	17543	544	17543	17546	523	522	522	527	31	523	522	522	522
GCA_031801475.1	41	41	42	32	41	30	31	33	526	17540	17541	20	17540	531	546	21	21	544	17543	20	20	544	531	520	43	51	23	17543	546	13442	16638	18333	528	544	545	17542	17542	543	17542	17545	522	521	521	526	30	522	521	521	521
GCA_031800875.1	16947	16947	16948	16938	16935	16936	16937	16939	16992	17060	17061	16942	17060	16997	17012	16943	16947	17010	17067	16946	16946	17010	16997	16986	16941	16957	16949	17061	17012	17012	16226	18129	16994	17010	17011	17066	17066	17009	17066	17067	16988	16987	16987	16992	16940	16988	16987	16987	16987
K10	536	536	537	529	524	527	528	530	37	17527	17528	531	17527	44	79	532	536	77	17530	535	535	77	44	31	530	546	538	17530	79	13457	16715	18344	41	77	78	17529	17529	76	17529	17532	35	34	34	39	529	35	34	34	34
K101	537	537	538	530	525	528	529	531	40	17528	17529	532	17528	29	80	533	537	78	17531	536	536	78	29	34	531	547	539	17531	80	13458	16716	18345	26	78	79	17530	17530	77	17530	17533	26	25	25	24	530	26	25	25	25
K103	540	540	541	533	528	531	532	534	43	17531	17532	535	17531	32	83	536	540	81	17534	539	539	81	32	37	534	550	542	17534	83	13461	16719	18348	29	81	82	17533	17533	80	17533	17536	29	28	28	27	533	29	28	28	28
K105	537	537	538	530	525	528	529	531	40	17528	17529	532	17528	29	80	533	537	78	17531	536	536	78	29	34	531	547	539	17531	80	13458	16716	18345	26	78	79	17530	17530	77	17530	17533	26	25	25	24	530	26	25	25	25
K107	539	539	540	532	527	530	531	533	42	17530	17531	534	17530	31	82	535	539	80	17533	538	538	80	31	36	533	549	541	17533	82	13460	16718	18347	28	80	81	17532	17532	79	17532	17535	28	27	27	26	532	28	27	27	27
K108	537	537	538	530	525	528	529	531	38	17528	17529	532	17528	45	80	533	537	78	17531	536	536	78	45	32	531	547	539	17531	80	13458	16716	18345	42	78	79	17530	17530	77	17530	17533	36	35	35	40	530	36	35	35	35
K11	536	536	537	529	524	527	528	530	39	17527	17528	531	17527	28	79	532	536	77	17530	535	535	77	28	33	530	546	538	17530	79	13457	16715	18344	25	77	78	17529	17529	76	17529	17532	25	24	24	23	529	25	24	24	24
K111	538	538	539	531	526	529	530	532	41	17529	17530	533	17529	30	81	534	538	79	17532	537	537	79	30	35	532	548	540	17532	81	13459	16717	18346	27	79	80	17531	17531	78	17531	17534	27	26	26	25	531	27	26	26	26
K112	539	539	540	532	527	530	531	533	42	17530	17531	534	17530	31	82	535	539	80	17533	538	538	80	31	36	533	549	541	17533	82	13460	16718	18347	28	80	81	17532	17532	79	17532	17535	28	27	27	26	532	28	27	27	27
K114	536	536	537	529	524	527	528	530	39	17527	17528	531	17527	28	79	532	536	77	17530	535	535	77	28	33	530	546	538	17530	79	13457	16715	18344	25	77	78	17529	17529	76	17529	17532	25	24	24	23	529	25	24	24	24
K115	537	537	538	530	525	528	529	531	40	17528	17529	532	17528	29	80	533	537	78	17531	536	536	78	29	34	531	547	539	17531	80	13458	16716	18345	26	78	79	17530	17530	77	17530	17533	26	25	25	24	530	26	25	25	25
K116	541	541	542	534	529	532	533	535	44	17532	17533	536	17532	33	84	537	541	82	17535	540	540	82	33	38	535	551	543	17535	84	13462	16720	18349	30	82	83	17534	17534	81	17534	17537	30	29	29	28	534	30	29	29	29
K117	536	536	537	529	524	527	528	530	39	17527	17528	531	17527	28	79	532	536	77	17530	535	535	77	28	33	530	546	538	17530	79	13457	16715	18344	25	77	78	17529	17529	76	17529	17532	25	24	24	23	529	25	24	24	24
K12	536	536	537	529	524	527	528	530	39	17527	17528	531	17527	28	79	532	536	77	17530	535	535	77	28	33	530	546	538	17530	79	13457	16715	18344	25	77	78	17529	17529	76	17529	17532	25	24	24	23	529	25	24	24	24
K127	13649	13651	13652	13644	13639	13642	13643	13645	13686	17394	17395	13646	17394	13691	13706	13647	13651	13704	17401	13650	13650	13704	13691	13680	13645	13661	13653	17397	13706	494	16834	18781	13688	13704	13705	17400	17400	13703	17400	17401	13682	13681	13681	13686	13644	13682	13681	13681	13681
K128	539	539	540	532	527	530	531	533	42	17530	17531	534	17530	31	82	535	539	80	17533	538	538	80	31	36	533	549	541	17533	82	13460	16718	18347	28	80	81	17532	17532	79	17532	17535	28	27	27	26	532	28	27	27	27
K129	17554	17554	17555	17545	17542	17543	17544	17546	17531	19	20	17549	19	17536	17551	17550	17554	17549	102	17553	17553	17549	17536	17525	17548	17564	17556	20	17551	17429	17395	18946	17533	17549	17550	101	101	17548	101	102	17527	17526	17526	17531	17547	17527	17526	17526	17526
K13	539	539	540	532	527	530	531	533	42	17530	17531	534	17530	31	82	535	539	80	17533	538	538	80	31	36	533	549	541	17533	82	13460	16718	18347	28	80	81	17532	17532	79	17532	17535	28	27	27	26	532	28	27	27	27
K130	533	533	534	526	521	524	525	527	36	17524	17525	528	17524	25	76	529	533	74	17527	532	532	74	25	30	527	543	535	17527	76	13454	16712	18341	22	74	75	17526	17526	73	17526	17529	22	21	21	20	526	22	21	21	21
K137	539	539	540	532	527	530	531	533	40	17530	17531	534	17530	47	82	535	539	80	17533	538	538	80	47	34	533	549	541	17533	82	13460	16718	18347	44	80	81	17532	17532	79	17532	17535	38	37	37	42	532	38	37	37	37
K14	538	538	539	531	526	529	530	532	41	17529	17530	533	17529	30	81	534	538	79	17532	537	537	79	30	35	532	548	540	17532	81	13459	16717	18346	27	79	80	17531	17531	78	17531	17534	27	26	26	25	531	27	26	26	26
K142	539	539	540	532	527	530	531	533	42	17530	17531	534	17530	31	82	535	539	80	17533	538	538	80	31	36	533	549	541	17533	82	13460	16718	18347	28	80	81	17532	17532	79	17532	17535	28	27	27	26	532	28	27	27	27
K146	540	540	541	533	528	531	532	534	43	17531	17532	535	17531	32	83	536	540	81	17534	539	539	81	32	37	534	550	542	17534	83	13461	16719	18348	29	81	82	17533	17533	80	17533	17536	29	28	28	27	533	29	28	28	28
K149	533	533	534	526	521	524	525	527	36	17524	17525	528	17524	25	76	529	533	74	17527	532	532	74	25	30	527	543	535	17527	76	13454	16712	18341	22	74	75	17526	17526	73	17526	17529	22	21	21	20	526	22	21	21	21
K15	542	542	543	535	530	533	534	536	45	17533	17534	537	17533	34	85	538	542	83	17536	541	541	83	34	39	536	552	544	17536	85	13463	16721	18350	31	83	84	17535	17535	82	17535	17538	31	30	30	29	535	31	30	30	30
K150	535	535	536	528	523	526	527	529	38	17526	17527	530	17526	27	78	531	535	76	17529	534	534	76	27	32	529	545	537	17529	78	13456	16714	18343	24	76	77	17528	17528	75	17528	17531	24	23	23	22	528	24	23	23	23
K152	540	540	541	533	528	531	532	534	41	17531	17532	535	17531	48	83	536	540	81	17534	539	539	81	48	35	534	550	542	17534	83	13461	16719	18348	45	81	82	17533	17533	80	17533	17536	39	38	38	43	533	39	38	38	38
K153	535	535	536	528	523	526	527	529	38	17526	17527	530	17526	27	78	531	535	76	17529	534	534	76	27	32	529	545	537	17529	78	13456	16714	18343	24	76	77	17528	17528	75	17528	17531	24	23	23	22	528	24	23	23	23
K154	539	539	540	532	527	530	531	533	40	17530	17531	534	17530	47	82	535	539	80	17533	538	538	80	47	34	533	549	541	17533	82	13460	16718	18347	44	80	81	17532	17532	79	17532	17535	38	37	37	42	532	38	37	37	37
K155	538	538	539	531	526	529	530	532	39	17529	17530	533	17529	46	81	534	538	79	17532	537	537	79	46	33	532	548	540	17532	81	13459	16717	18346	43	79	80	17531	17531	78	17531	17534	37	36	36	41	531	37	36	36	36
K156	539	539	540	532	527	530	531	533	40	17530	17531	534	17530	47	82	535	539	80	17533	538	538	80	47	34	533	549	541	17533	82	13460	16718	18347	44	80	81	17532	17532	79	17532	17535	38	37	37	42	532	38	37	37	37
K157	536	536	537	529	524	527	528	530	39	17527	17528	531	17527	28	79	532	536	77	17530	535	535	77	28	33	530	546	538	17530	79	13457	16715	18344	25	77	78	17529	17529	76	17529	17532	25	24	24	23	529	25	24	24	24
K158	540	540	541	533	528	531	532	534	41	17531	17532	535	17531	48	83	536	540	81	17534	539	539	81	48	35	534	550	542	17534	83	13461	16719	18348	45	81	82	17533	17533	80	17533	17536	39	38	38	43	533	39	38	38	38
K163	536	536	537	529	524	527	528	530	39	17527	17528	531	17527	28	79	532	536	77	17530	535	535	77	28	33	530	546	538	17530	79	13457	16715	18344	25	77	78	17529	17529	76	17529	17532	25	24	24	23	529	25	24	24	24
K181	542	542	543	535	530	533	534	536	45	17533	17534	537	17533	34	85	538	542	83	17536	541	541	83	34	39	536	552	544	17536	85	13463	16721	18350	31	83	84	17535	17535	82	17535	17538	31	30	30	29	535	31	30	30	30
K19	538	538	539	531	526	529	530	532	41	17529	17530	533	17529	30	81	534	538	79	17532	537	537	79	30	35	532	548	540	17532	81	13459	16717	18346	27	79	80	17531	17531	78	17531	17534	27	26	26	25	531	27	26	26	26
K20	540	540	541	533	528	531	532	534	41	17531	17532	535	17531	48	83	536	540	81	17534	539	539	81	48	35	534	550	542	17534	83	13461	16719	18348	45	81	82	17533	17533	80	17533	17536	39	38	38	43	533	39	38	38	38
K21	537	537	538	530	525	528	529	531	40	17528	17529	532	17528	29	80	533	537	78	17531	536	536	78	29	34	531	547	539	17531	80	13458	16716	18345	26	78	79	17530	17530	77	17530	17533	26	25	25	24	530	26	25	25	25
K210	541	541	542	534	529	532	533	535	44	17532	17533	536	17532	33	84	537	541	82	17535	540	540	82	33	38	535	551	543	17535	84	13462	16720	18349	30	82	83	17534	17534	81	17534	17537	30	29	29	28	534	30	29	29	29
K212	17219	17219	17220	17210	17207	17208	17209	17211	17210	16786	16787	17214	16786	17215	17230	17215	17219	17228	16793	17218	17218	17228	17215	17204	17213	17229	17221	16787	17230	17288	16602	18281	17212	17228	17229	16792	16792	17227	16792	16793	17206	17205	17205	17210	17212	17206	17205	17205	17205
K22	536	536	537	529	524	527	528	530	39	17527	17528	531	17527	28	79	532	536	77	17530	535	535	77	28	33	530	546	538	17530	79	13457	16715	18344	25	77	78	17529	17529	76	17529	17532	25	24	24	23	529	25	24	24	24
K24	536	536	537	529	524	527	528	530	37	17527	17528	531	17527	44	79	532	536	77	17530	535	535	77	44	31	530	546	538	17530	79	13457	16715	18344	41	77	78	17529	17529	76	17529	17532	35	34	34	39	529	35	34	34	34
K26	536	536	537	529	524	527	528	530	37	17527	17528	531	17527	44	79	532	536	77	17530	535	535	77	44	31	530	546	538	17530	79	13457	16715	18344	41	77	78	17529	17529	76	17529	17532	35	34	34	39	529	35	34	34	34
K264	548	548	549	541	536	539	540	542	51	17539	17540	543	17539	40	91	544	548	89	17542	547	547	89	40	45	542	558	550	17542	91	13469	16727	18356	37	89	90	17541	17541	88	17541	17544	37	36	36	35	541	37	36	36	36
K266	16648	16648	16649	16641	16636	16639	16640	16642	16643	17135	17136	16643	17135	16648	16663	16644	16648	16661	17142	16647	16647	16661	16648	16637	16642	16658	16650	17138	16663	16731	16485	18428	16645	16661	16662	17141	17141	16660	17141	17142	16639	16638	16638	16643	16641	16639	16638	16638	16638
K27	535	535	536	528	523	526	527	529	38	17526	17527	530	17526	27	78	531	535	76	17529	534	534	76	27	32	529	545	537	17529	78	13456	16714	18343	24	76	77	17528	17528	75	17528	17531	24	23	23	22	528	24	23	23	23
K272	16805	16805	16806	16796	16793	16794	16795	16797	16776	17078	17079	16800	17078	16781	16796	16801	16805	16794	17085	16804	16804	16794	16781	16770	16799	16815	16807	17081	16796	16832	16592	18073	16778	16794	16795	17084	17084	16793	17084	17085	16772	16771	16771	16776	16798	16772	16771	16771	16771
K28	17595	17597	17598	17588	17585	17586	17587	17589	17594	18004	18005	17592	18004	17599	17614	17593	17597	17612	18011	17596	17596	17612	17599	17588	17591	17607	17599	18007	17614	17508	17468	18841	17596	17612	17613	18010	18010	17611	18010	18011	17590	17589	17589	17594	17590	17590	17589	17589	17589
K281	547	547	548	540	535	538	539	541	48	17538	17539	542	17538	55	90	543	547	88	17541	546	546	88	55	42	541	557	549	17541	90	13468	16726	18355	52	88	89	17540	17540	87	17540	17543	46	45	45	50	540	46	45	45	45
K301	16654	16654	16655	16647	16642	16645	16646	16648	16649	17141	17142	16649	17141	16654	16669	16650	16654	16667	17148	16653	16653	16667	16654	16643	16648	16664	16656	17144	16669	16737	16491	18434	16651	16667	16668	17147	17147	16666	17147	17148	16645	16644	16644	16649	16647	16645	16644	16644	16644
K303	546	546	547	539	534	537	538	540	47	17537	17538	541	17537	54	89	542	546	87	17540	545	545	87	54	41	540	556	548	17540	89	13467	16725	18354	51	87	88	17539	17539	86	17539	17542	45	44	44	49	539	45	44	44	44
K308	545	545	546	538	533	536	537	539	48	17536	17537	540	17536	37	88	541	545	86	17539	544	544	86	37	42	539	555	547	17539	88	13466	16724	18353	34	86	87	17538	17538	85	17538	17541	34	33	33	32	538	34	33	33	33
K309	547	547	548	540	535	538	539	541	48	17538	17539	542	17538	55	90	543	547	88	17541	546	546	88	55	42	541	557	549	17541	90	13468	16726	18355	52	88	89	17540	17540	87	17540	17543	46	45	45	50	540	46	45	45	45
K313	17168	17168	17169	17161	17156	17159	17160	17162	17103	17459	17460	17163	17459	17108	17123	17164	17168	17121	17464	17167	17167	17121	17108	17097	17162	17178	17170	17462	17123	17299	16801	18466	17105	17121	17122	17463	17463	17120	17463	17464	17099	17098	17098	17103	17161	17099	17098	17098	17098
K323	16649	16649	16650	16642	16637	16640	16641	16643	16644	17136	17137	16644	17136	16649	16664	16645	16649	16662	17143	16648	16648	16662	16649	16638	16643	16659	16651	17139	16664	16732	16486	18429	16646	16662	16663	17142	17142	16661	17142	17143	16640	16639	16639	16644	16642	16640	16639	16639	16639
K34	535	535	536	528	523	526	527	529	38	17526	17527	530	17526	27	78	531	535	76	17529	534	534	76	27	32	529	545	537	17529	78	13456	16714	18343	24	76	77	17528	17528	75	17528	17531	24	23	23	22	528	24	23	23	23
K37	535	535	536	528	523	526	527	529	38	17526	17527	530	17526	27	78	531	535	76	17529	534	534	76	27	32	529	545	537	17529	78	13456	16714	18343	24	76	77	17528	17528	75	17528	17531	24	23	23	22	528	24	23	23	23
K4	534	534	535	527	522	525	526	528	37	17525	17526	529	17525	26	77	530	534	75	17528	533	533	75	26	31	528	544	536	17528	77	13455	16713	18342	23	75	76	17527	17527	74	17527	17530	23	22	22	21	527	23	22	22	22
K44	535	535	536	528	523	526	527	529	38	17526	17527	530	17526	27	78	531	535	76	17529	534	534	76	27	32	529	545	537	17529	78	13456	16714	18343	24	76	77	17528	17528	75	17528	17531	24	23	23	22	528	24	23	23	23
K47	535	535	536	528	523	526	527	529	38	17526	17527	530	17526	27	78	531	535	76	17529	534	534	76	27	32	529	545	537	17529	78	13456	16714	18343	24	76	77	17528	17528	75	17528	17531	24	23	23	22	528	24	23	23	23
K49	17050	17050	17051	17043	17038	17041	17042	17044	17069	17027	17028	17045	17027	17074	17089	17046	17050	17087	17034	17049	17049	17087	17074	17063	17044	17060	17052	17030	17089	17285	16815	18394	17071	17087	17088	17033	17033	17086	17033	17034	17065	17064	17064	17069	17043	17065	17064	17064	17064
K5	540	540	541	533	528	531	532	534	43	17531	17532	535	17531	32	83	536	540	81	17534	539	539	81	32	37	534	550	542	17534	83	13461	16719	18348	29	81	82	17533	17533	80	17533	17536	29	28	28	27	533	29	28	28	28
K51	531	531	532	524	519	522	523	525	34	17522	17523	526	17522	23	74	527	531	72	17525	530	530	72	23	28	525	541	533	17525	74	13452	16710	18339	20	72	73	17524	17524	71	17524	17527	20	19	19	18	524	20	19	19	19
K55	538	538	539	531	526	529	530	532	41	17527	17528	533	17527	30	81	534	538	79	17530	537	537	79	30	35	532	548	540	17530	81	13459	16717	18344	27	79	80	17529	17529	78	17529	17532	27	26	26	25	531	27	26	26	26
K59	538	538	539	531	526	529	530	532	39	17529	17530	533	17529	46	81	534	538	79	17532	537	537	79	46	33	532	548	540	17532	81	13459	16717	18346	43	79	80	17531	17531	78	17531	17534	37	36	36	41	531	37	36	36	36
K6	540	540	541	533	528	531	532	534	43	17531	17532	535	17531	32	83	536	540	81	17534	539	539	81	32	37	534	550	542	17534	83	13461	16719	18348	29	81	82	17533	17533	80	17533	17536	29	28	28	27	533	29	28	28	28
K61	536	536	537	529	524	527	528	530	39	17527	17528	531	17527	28	79	532	536	77	17530	535	535	77	28	33	530	546	538	17530	79	13457	16715	18344	25	77	78	17529	17529	76	17529	17532	25	24	24	23	529	25	24	24	24
K65	537	537	538	530	525	528	529	531	38	17528	17529	532	17528	45	80	533	537	78	17531	536	536	78	45	32	531	547	539	17531	80	13458	16716	18345	42	78	79	17530	17530	77	17530	17533	36	35	35	40	530	36	35	35	35
K66	536	536	537	529	524	527	528	530	37	17527	17528	531	17527	44	79	532	536	77	17530	535	535	77	44	31	530	546	538	17530	79	13457	16715	18344	41	77	78	17529	17529	76	17529	17532	35	34	34	39	529	35	34	34	34
K67	17051	17051	17052	17044	17039	17042	17043	17045	17070	17028	17029	17046	17028	17075	17090	17047	17051	17088	17035	17050	17050	17088	17075	17064	17045	17061	17053	17031	17090	17286	16816	18395	17072	17088	17089	17034	17034	17087	17034	17035	17066	17065	17065	17070	17044	17066	17065	17065	17065
K68	535	535	536	528	523	526	527	529	38	17526	17527	530	17526	27	78	531	535	76	17529	534	534	76	27	32	529	545	537	17529	78	13456	16714	18343	24	76	77	17528	17528	75	17528	17531	24	23	23	22	528	24	23	23	23
K7	539	539	540	532	527	530	531	533	42	17530	17531	534	17530	31	82	535	539	80	17533	538	538	80	31	36	533	549	541	17533	82	13460	16718	18347	28	80	81	17532	17532	79	17532	17535	28	27	27	26	532	28	27	27	27
K73	531	531	532	524	519	522	523	525	34	17522	17523	526	17522	23	74	527	531	72	17525	530	530	72	23	28	525	541	533	17525	74	13452	16710	18339	20	72	73	17524	17524	71	17524	17527	20	19	19	18	524	20	19	19	19
K75	535	535	536	528	523	526	527	529	38	17526	17527	530	17526	27	78	531	535	76	17529	534	534	76	27	32	529	545	537	17529	78	13456	16714	18343	24	76	77	17528	17528	75	17528	17531	24	23	23	22	528	24	23	23	23
K80	535	535	536	528	523	526	527	529	38	17526	17527	530	17526	27	78	531	535	76	17529	534	534	76	27	32	529	545	537	17529	78	13456	16714	18343	24	76	77	17528	17528	75	17528	17531	24	23	23	22	528	24	23	23	23
K83	536	536	537	529	524	527	528	530	39	17527	17528	531	17527	28	79	532	536	77	17530	535	535	77	28	33	530	546	538	17530	79	13457	16715	18344	25	77	78	17529	17529	76	17529	17532	25	24	24	23	529	25	24	24	24
K85	536	536	537	529	524	527	528	530	39	17527	17528	531	17527	28	79	532	536	77	17530	535	535	77	28	33	530	546	538	17530	79	13457	16715	18344	25	77	78	17529	17529	76	17529	17532	25	24	24	23	529	25	24	24	24
K86	536	536	537	529	524	527	528	530	39	17527	17528	531	17527	28	79	532	536	77	17530	535	535	77	28	33	530	546	538	17530	79	13457	16715	18344	25	77	78	17529	17529	76	17529	17532	25	24	24	23	529	25	24	24	24
K87	535	535	536	528	523	526	527	529	38	17526	17527	530	17526	27	78	531	535	76	17529	534	534	76	27	32	529	545	537	17529	78	13456	16714	18343	24	76	77	17528	17528	75	17528	17531	24	23	23	22	528	24	23	23	23
K88	535	535	536	528	523	526	527	529	38	17526	17527	530	17526	27	78	531	535	76	17529	534	534	76	27	32	529	545	537	17529	78	13456	16714	18343	24	76	77	17528	17528	75	17528	17531	24	23	23	22	528	24	23	23	23
K92	536	536	537	529	524	527	528	530	37	17527	17528	531	17527	44	79	532	536	77	17530	535	535	77	44	31	530	546	538	17530	79	13457	16715	18344	41	77	78	17529	17529	76	17529	17532	35	34	34	39	529	35	34	34	34
K93	536	536	537	529	524	527	528	530	37	17527	17528	531	17527	44	79	532	536	77	17530	535	535	77	44	31	530	546	538	17530	79	13457	16715	18344	41	77	78	17529	17529	76	17529	17532	35	34	34	39	529	35	34	34	34
K94	536	536	537	529	524	527	528	530	39	17527	17528	531	17527	28	79	532	536	77	17530	535	535	77	28	33	530	546	538	17530	79	13457	16715	18344	25	77	78	17529	17529	76	17529	17532	25	24	24	23	529	25	24	24	24
K95	538	538	539	531	526	529	530	532	41	17529	17530	533	17529	30	81	534	538	79	17532	537	537	79	30	35	532	548	540	17532	81	13459	16717	18346	27	79	80	17531	17531	78	17531	17534	27	26	26	25	531	27	26	26	26
K96	538	538	539	531	526	529	530	532	39	17529	17530	533	17529	46	81	534	538	79	17532	537	537	79	46	33	532	548	540	17532	81	13459	16717	18346	43	79	80	17531	17531	78	17531	17534	37	36	36	41	531	37	36	36	36
K97	536	536	537	529	524	527	528	530	39	17527	17528	531	17527	28	79	532	536	77	17530	535	535	77	28	33	530	546	538	17530	79	13457	16715	18344	25	77	78	17529	17529	76	17529	17532	25	24	24	23	529	25	24	24	24
K98	538	538	539	531	526	529	530	532	41	17529	17530	533	17529	30	81	534	538	79	17532	537	537	79	30	35	532	548	540	17532	81	13459	16717	18346	27	79	80	17531	17531	78	17531	17534	27	26	26	25	531	27	26	26	26
[truncated: 226 more columns]

## Sheet: Table S5
Table S5 ANI comparsion among 87 pediatric CRKP isolates
ANI (%)	K101	K103	K105	K107	K108	K10	K111	K112	K114	K115	K116	K117	K11	K127	K128	K129	K12	K130	K137	K13	K142	K146	K149	K14	K150	K152	K153	K154	K155	K156	K157	K158	K15	K163	K181	K19	K20	K210	K212	K21	K22	K24	K264	K266	K26	K272	K27	K281	K28
K101	100	99.9931	99.9974	99.9964	99.9871	99.9835	99.9939	99.981	99.9964	99.9955	99.9858	99.9892	99.9946	99.211	99.9927	99.0784	99.9948	99.9827	99.9727	99.9955	99.9918	99.9968	99.9837	99.9897	99.9732	99.9725	99.9778	99.9871	99.9881	99.9805	99.9752	99.9873	99.9936	99.9772	99.993	99.9925	99.9792	99.9976	99.0051	99.9979	99.9988	99.9884	99.9938	98.9543	99.9843	99.1164	99.9977	99.974	99.1285
K103	99.9796	100	99.98	99.9867	99.9737	99.9922	99.9949	99.9929	99.9833	99.9785	99.9949	99.9861	99.9813	99.1596	99.9953	99.0225	99.9924	99.9559	99.9758	99.9957	99.9767	99.9841	99.941	99.9892	99.9616	99.9776	99.9744	99.9756	99.9868	99.9846	99.9357	99.9832	99.9846	99.9408	99.9967	99.9889	99.9779	99.9881	98.9538	99.9736	99.976	99.9823	99.9885	98.8263	99.9804	99.0985	99.9829	99.981	99.0455
K105	99.9976	99.9894	100	99.9982	99.9847	99.983	99.989	99.979	99.9993	99.9994	99.9877	99.9871	99.9925	99.2049	99.9914	99.0803	99.9904	99.9816	99.9693	99.989	99.9912	99.995	99.9836	99.9867	99.974	99.9756	99.9712	99.9798	99.9821	99.9769	99.9793	99.9848	99.9934	99.9786	99.9917	99.9909	99.9775	99.996	99.0268	99.9957	99.9969	99.9865	99.993	98.9526	99.979	99.1279	99.9957	99.9698	99.1173
K107	99.9976	99.9857	99.9982	100	99.9898	99.9898	99.9937	99.982	99.9989	99.9983	99.982	99.9935	99.9943	99.2033	99.9942	99.0565	99.9919	99.9897	99.9771	99.9925	99.9915	99.9959	99.9888	99.9885	99.9808	99.9825	99.98	99.9843	99.9872	99.9831	99.9809	99.9869	99.9913	99.9848	99.9857	99.9912	99.983	99.9965	99.0156	99.9947	99.9972	99.9864	99.9961	98.9546	99.9845	99.1228	99.9953	99.9783	99.0929
K108	99.9834	99.981	99.9938	99.989	100	99.9983	99.9689	99.9553	99.9939	99.9911	99.9835	99.9773	99.9904	99.1775	99.9771	99.0399	99.986	99.9903	99.9914	99.9768	99.9879	99.9836	99.9883	99.9831	99.9838	99.9991	99.9858	99.9982	99.9988	99.9972	99.983	99.9934	99.9701	99.9865	99.9751	99.9846	99.9971	99.9913	99.0351	99.987	99.9853	99.9965	99.9868	99.0508	99.9949	99.1436	99.9884	99.9969	99.1386
K10	99.9876	99.9933	99.9926	99.9923	99.9994	100	99.9762	99.96	99.9957	99.9931	99.9747	99.9828	99.9796	99.196	99.9855	99.0868	99.9776	99.9881	99.9891	99.977	99.9909	99.991	99.9857	99.9919	99.9826	99.9924	99.9816	99.9931	99.9961	99.9931	99.9873	99.9927	99.9642	99.9881	99.9674	99.9904	99.9916	99.9926	99.0389	99.9914	99.9921	99.9951	99.9933	99.0504	99.9908	99.1349	99.9862	99.9921	99.15
K111	99.9805	99.9904	99.982	99.9704	99.9446	99.961	100	99.9971	99.9697	99.9809	99.9907	99.9918	99.9937	99.175	99.9974	98.9889	99.994	99.9289	99.9545	99.9953	99.9858	99.9677	99.9253	99.9955	99.9533	99.9479	99.9472	99.9585	99.9578	99.9513	99.9333	99.9585	99.9677	99.9306	99.9929	99.9909	99.9495	99.9782	98.951	99.99	99.982	99.9495	99.972	98.8795	99.9582	99.0684	99.9898	99.9505	99.0066
K112	99.9842	99.9895	99.9803	99.9652	99.9463	99.9569	99.9963	100	99.9672	99.9785	99.9888	99.9897	99.9774	99.1787	99.9988	99.001	99.9928	99.9312	99.9403	99.9934	99.9861	99.9712	99.9258	99.991	99.936	99.9474	99.9374	99.9542	99.9524	99.9363	99.9313	99.9429	99.9644	99.9322	99.9911	99.9911	99.9394	99.9758	98.9648	99.9738	99.9835	99.9511	99.9708	98.8892	99.9497	99.0797	99.9857	99.9444	98.9934
K114	99.9964	99.9851	99.9968	99.9959	99.9912	99.9863	99.9865	99.9786	100	99.9932	99.9848	99.989	99.9928	99.2015	99.9905	99.0375	99.9772	99.9846	99.9729	99.9789	99.9748	99.9928	99.9882	99.9832	99.9778	99.9796	99.9801	99.9847	99.9831	99.9819	99.9825	99.9802	99.9897	99.9819	99.9905	99.9873	99.9772	99.9967	99.0143	99.9956	99.9959	99.9842	99.9909	98.9357	99.9837	99.1299	99.9932	99.981	99.1078
K115	99.9976	99.9934	99.9995	99.9981	99.9888	99.9902	99.9941	99.9803	99.9968	100	99.9966	99.9943	99.9959	99.2187	99.9952	99.0611	99.994	99.9839	99.9754	99.9913	99.988	99.9922	99.9861	99.9933	99.9763	99.9786	99.9755	99.9851	99.9864	99.9786	99.9803	99.9858	99.9886	99.9781	99.9949	99.9925	99.9823	99.9984	99.0244	99.9938	99.9969	99.9881	99.9967	98.9255	99.9855	99.1161	99.9967	99.9759	99.117
K116	99.9931	99.991	99.9934	99.9919	99.9897	99.9863	99.9962	99.9965	99.9904	99.9921	100	99.9918	99.9968	99.1275	99.9954	99.0632	99.9942	99.9761	99.9792	99.9934	99.9976	99.9957	99.9794	99.9961	99.9824	99.984	99.9767	99.9854	99.9834	99.9826	99.9789	99.987	99.9913	99.9809	99.998	99.995	99.9816	99.9911	98.98	99.9981	99.9916	99.987	99.9956	98.8889	99.9886	99.0886	99.9975	99.9835	99.0453
K117	99.9926	99.9814	99.9886	99.9933	99.9708	99.9842	99.9845	99.9808	99.9867	99.9855	99.9853	100	99.9805	99.1649	99.99	98.9899	99.9867	99.953	99.964	99.982	99.9887	99.9911	99.9507	99.9776	99.9723	99.9745	99.9665	99.9733	99.977	99.9812	99.9382	99.9856	99.9895	99.9487	99.9888	99.9859	99.9756	99.9918	98.9416	99.9787	99.9906	99.9731	99.9901	98.8687	99.9796	99.0897	99.9911	99.9775	99.0562
K11	99.9943	99.9964	99.9945	99.9938	99.9851	99.983	99.9946	99.9959	99.9899	99.9912	99.9912	99.9967	100	99.1241	99.9928	99.0479	99.9981	99.9788	99.9716	99.9982	99.9929	99.994	99.9782	99.9947	99.9736	99.9798	99.9771	99.9846	99.9828	99.9804	99.9784	99.9833	99.9931	99.977	99.9944	99.9914	99.9824	99.9925	98.9778	99.9981	99.9921	99.983	99.9953	98.8238	99.9832	99.0658	99.9986	99.9757	99.0438
K127	99.1825	99.167	99.1564	99.1649	99.2077	99.1853	99.2116	99.173	99.1641	99.1668	99.1251	99.1156	99.1491	100	99.1852	99.0024	99.1461	99.1502	99.1958	99.1732	99.133	99.2018	99.1824	99.1748	99.1627	99.233	99.1799	99.2406	99.2226	99.178	99.1839	99.2009	99.1261	99.15	99.1351	99.1541	99.1971	99.1985	99.0396	99.1822	99.1998	99.2089	99.1737	99.0779	99.1949	99.105	99.1629	99.1915	98.9696
K128	99.9896	99.9891	99.9863	99.9676	99.9494	99.9574	99.9959	99.997	99.9745	99.9888	99.9904	99.9893	99.9814	99.1555	100	99.046	99.9921	99.9278	99.9428	99.993	99.987	99.9786	99.9232	99.9908	99.9442	99.9445	99.941	99.9384	99.9499	99.945	99.9141	99.9477	99.9722	99.926	99.9898	99.9928	99.9447	99.9782	98.9426	99.9804	99.9866	99.9497	99.9731	98.8905	99.9472	99.0731	99.9905	99.9466	99.0037
K129	99.1048	99.0957	99.0745	99.0904	99.112	99.0662	99.0555	99.0394	99.1315	99.061	99.0743	99.0759	99.1098	99.0485	99.0507	100	99.0791	99.0921	99.1064	99.0855	99.0652	99.1208	99.1013	99.1007	99.1154	99.1003	99.0858	99.1188	99.0798	99.1255	99.0996	99.0933	99.1127	99.1308	99.0875	99.1018	99.0814	99.1053	99.1074	99.113	99.1212	99.09	99.1186	98.8601	99.0712	99.1342	99.0955	99.1155	99.0285
K12	99.9797	99.9901	99.9763	99.9916	99.9712	99.982	99.9912	99.974	99.9911	99.9754	99.9924	99.9914	99.9854	99.1198	99.9904	99.0447	100	99.9654	99.9722	99.9888	99.9946	99.9955	99.9821	99.9964	99.9766	99.9778	99.9639	99.9694	99.9822	99.963	99.9689	99.9835	99.992	99.983	99.9952	99.9805	99.9806	99.9924	98.9623	99.9815	99.9892	99.9685	99.9977	98.8882	99.9697	99.0959	99.9972	99.966	99.0944
K130	99.9788	99.967	99.9829	99.9911	99.9907	99.9797	99.9407	99.9144	99.9662	99.9826	99.9626	99.969	99.977	99.1753	99.9501	99.0711	99.9621	100	99.968	99.9627	99.9596	99.9808	99.9985	99.9548	99.9829	99.9777	99.9829	99.9762	99.9772	99.974	99.9979	99.9641	99.9532	99.9978	99.9778	99.9706	99.9767	99.9723	98.9948	99.965	99.9747	99.9895	99.9805	98.8983	99.9729	99.1451	99.966	99.984	99.1322
K137	99.9786	99.9815	99.9863	99.9822	99.9948	99.994	99.9729	99.959	99.9838	99.9822	99.9814	99.98	99.9875	99.201	99.9804	99.0544	99.985	99.9845	100	99.9865	99.9828	99.9807	99.9829	99.9818	99.9848	99.9972	99.9825	99.9966	99.9978	99.997	99.9825	99.9984	99.9707	99.9869	99.9715	99.9829	99.9947	99.9844	99.0453	99.985	99.9833	99.9963	99.9834	99.0816	99.9956	99.156	99.9821	99.9967	99.15
K13	99.9931	99.998	99.9886	99.9911	99.9796	99.9876	99.9973	99.995	99.9884	99.9901	99.9923	99.9948	99.9839	99.1445	99.9942	99.0098	99.9976	99.9491	99.977	100	99.9899	99.9882	99.9489	99.9953	99.9776	99.9844	99.9723	99.9857	99.9812	99.9836	99.9556	99.9826	99.9899	99.9505	99.998	99.9946	99.9816	99.9923	98.9426	99.9845	99.9873	99.9774	99.9874	98.8157	99.9856	99.0868	99.9952	99.985	99.0177
K142	99.9938	99.9887	99.9915	99.9946	99.9888	99.9892	99.9973	99.9969	99.9901	99.9897	99.9943	99.9947	99.9949	99.1399	99.9943	99.0421	99.9868	99.9861	99.9821	99.9953	100	99.9947	99.9779	99.9944	99.9767	99.9839	99.9831	99.9854	99.9837	99.9846	99.9752	99.9866	99.9906	99.98	99.995	99.993	99.9865	99.9923	98.9726	99.9954	99.989	99.9824	99.9929	98.9055	99.9881	99.1141	99.9953	99.9858	99.106
K146	99.9938	99.9891	99.9908	99.9903	99.9843	99.9812	99.9886	99.9769	99.9854	99.9858	99.992	99.9898	99.995	99.1811	99.9909	99.0331	99.9919	99.979	99.9687	99.9833	99.9888	100	99.9824	99.9865	99.9753	99.9771	99.9747	99.979	99.9799	99.9743	99.9761	99.9822	99.9905	99.9748	99.9907	99.9916	99.973	99.9922	99.0003	99.9937	99.9914	99.9848	99.9987	98.9282	99.9783	99.1342	99.9924	99.9788	99.1162
K149	99.9804	99.9564	99.983	99.9906	99.9849	99.9759	99.9421	99.9063	99.9647	99.9817	99.9532	99.9702	99.9724	99.1786	99.9525	99.0645	99.9639	99.9959	99.9646	99.9565	99.9595	99.9798	100	99.9599	99.9829	99.9712	99.9826	99.9752	99.9779	99.9689	99.997	99.9621	99.9571	99.9959	99.9703	99.972	99.9766	99.9728	99.0022	99.9683	99.9751	99.9889	99.9836	98.9167	99.9735	99.1429	99.9676	99.9843	99.1253
K14	99.9947	99.9934	99.9872	99.99	99.9871	99.9841	99.9963	99.9933	99.9897	99.9888	99.9946	99.9814	99.998	99.1602	99.9947	99.0351	99.9991	99.9781	99.9778	99.9914	99.9923	99.9951	99.9786	100	99.9801	99.9801	99.975	99.9834	99.9836	99.9823	99.9806	99.9838	99.9813	99.9824	99.9984	99.9981	99.9799	99.992	99.0183	99.9979	99.9886	99.9841	99.9853	98.8728	99.9833	99.0878	99.9955	99.9874	99.0715
K150	99.9885	99.9759	99.986	99.9853	99.9911	99.9857	99.9733	99.9507	99.9847	99.986	99.9729	99.984	99.9809	99.1791	99.9838	99.065	99.9856	99.9973	99.9886	99.9771	99.9823	99.9893	99.9975	99.9816	100	99.9889	99.9975	99.9884	99.9899	99.9889	99.9965	99.9881	99.9836	99.9979	99.9773	99.9843	99.9859	99.9837	99.0046	99.9907	99.9861	99.9881	99.9885	98.858	99.9857	99.153	99.987	99.9859	99.1241
K152	99.9802	99.9848	99.9844	99.9831	99.9899	99.9887	99.9544	99.9506	99.9873	99.9821	99.9745	99.979	99.9812	99.1844	99.9752	99.0522	99.9666	99.982	99.9865	99.9665	99.972	99.9797	99.9846	99.9798	99.9873	100	99.9838	99.9948	99.9939	99.9936	99.9813	99.9971	99.9643	99.9851	99.9664	99.9797	99.9936	99.9835	99.0583	99.9771	99.9832	99.9929	99.9832	99.0414	99.9878	99.1274	99.9744	99.9928	99.1314
K153	99.9866	99.9799	99.9872	99.9867	99.9903	99.9854	99.9579	99.944	99.9847	99.9846	99.9765	99.982	99.9846	99.1889	99.9677	99.0465	99.9819	99.9984	99.9865	99.9809	99.969	99.9873	99.9971	99.9665	99.9979	99.9761	100	99.9895	99.9892	99.9877	99.9973	99.9768	99.9722	99.9978	99.9841	99.9796	99.9852	99.9798	99.021	99.9772	99.9845	99.9885	99.9878	98.9086	99.9865	99.1549	99.9831	99.9843	99.1114
K154	99.9828	99.983	99.9838	99.9802	99.9902	99.9891	99.9668	99.9498	99.9812	99.9835	99.9793	99.9798	99.9831	99.1781	99.9756	99.0474	99.9671	99.9777	99.9816	99.9673	99.967	99.9794	99.9833	99.982	99.9844	99.9949	99.9833	100	99.9947	99.9921	99.9829	99.994	99.9685	99.9827	99.9671	99.9754	99.9947	99.9812	99.0658	99.9885	99.9797	99.9927	99.9782	99.0366	99.9898	99.1432	99.9805	99.9839	99.1266
K155	99.982	99.9817	99.9875	99.9834	99.9986	99.9939	99.9662	99.9509	99.9871	99.9872	99.9724	99.981	99.9891	99.2077	99.9788	99.0633	99.9806	99.9845	99.9915	99.9811	99.9827	99.9865	99.9855	99.9831	99.985	99.9946	99.9841	99.9974	100	99.9922	99.9874	99.9964	99.9715	99.9841	99.9732	99.9851	99.998	99.9823	99.053	99.9827	99.9854	99.9984	99.9893	99.0308	99.9961	99.1259	99.9821	99.9949	99.1533
K156	99.9864	99.9838	99.9894	99.9855	99.9979	99.993	99.966	99.9543	99.9868	99.9847	99.9771	99.9799	99.9877	99.2209	99.9774	99.0697	99.9764	99.9867	99.9921	99.9824	99.9863	99.9836	99.9842	99.9792	99.9873	99.9994	99.9876	99.9994	99.9936	100	99.9847	99.9976	99.9636	99.9873	99.9693	99.9803	99.9964	99.9854	99.0459	99.9796	99.9798	99.9961	99.9803	99.0628	99.9944	99.1369	99.9821	99.9975	99.1656
K157	99.9747	99.9505	99.9768	99.9913	99.9888	99.9878	99.9455	99.9165	99.9834	99.9902	99.9672	99.9603	99.9595	99.2071	99.9556	99.0619	99.9754	99.9979	99.9649	99.9568	99.9766	99.9759	99.9974	99.9708	99.9819	99.9878	99.9838	99.9767	99.989	99.9596	100	99.973	99.9621	99.9967	99.9709	99.9783	99.9764	99.977	99.0011	99.9784	99.98	99.9876	99.9939	98.8905	99.9876	99.1502	99.9776	99.9715	99.1124
K158	99.9813	99.9846	99.9861	99.9864	99.995	99.9947	99.9756	99.958	99.9853	99.9843	99.9762	99.9824	99.9844	99.2076	99.9795	99.0783	99.9724	99.9839	99.9941	99.9695	99.974	99.9817	99.9845	99.9817	99.9846	99.9973	99.9819	99.9972	99.9987	99.9962	99.9802	100	99.9667	99.9825	99.9695	99.9814	99.9948	99.9836	99.0691	99.9835	99.9822	99.9972	99.9844	99.0638	99.9943	99.1483	99.983	99.9949	99.1409
K15	99.9795	99.989	99.9787	99.979	99.9718	99.9706	99.9606	99.9636	99.981	99.9782	99.986	99.9901	99.9949	99.1683	99.9781	98.9873	99.9951	99.9723	99.9513	99.9861	99.9787	99.9818	99.9701	99.9836	99.9583	99.966	99.9625	99.9686	99.968	99.9641	99.9697	99.9668	100	99.9665	99.994	99.9929	99.9644	99.9805	98.9616	99.9813	99.9769	99.968	99.9823	98.9033	99.9678	99.1049	99.9821	99.969	99.0814
K163	99.9743	99.9548	99.9733	99.9854	99.992	99.9809	99.9505	99.9191	99.9594	99.9708	99.9508	99.9633	99.9594	99.1998	99.9639	99.0703	99.9593	99.9973	99.9696	99.9553	99.9683	99.9766	99.9945	99.9615	99.9845	99.9892	99.9825	99.9751	99.9779	99.9748	99.995	99.9753	99.956	100	99.9607	99.9693	99.9743	99.9697	98.9958	99.9705	99.973	99.9892	99.9774	98.9108	99.9725	99.1585	99.9554	99.9854	99.1254
K181	99.9734	99.9979	99.9696	99.9727	99.9741	99.9703	99.9966	99.9954	99.9704	99.9678	99.9825	99.9772	99.9952	99.1251	99.9948	99.0592	99.9956	99.9465	99.9604	99.993	99.9801	99.9795	99.96	99.9935	99.9573	99.9706	99.9381	99.9692	99.9687	99.9667	99.9565	99.9684	99.9877	99.9609	100	99.9934	99.9631	99.9756	98.9607	99.9781	99.9726	99.9734	99.9855	98.9044	99.9699	99.0977	99.985	99.9615	99.0494
K19	99.9958	99.9977	99.9932	99.9929	99.9878	99.9901	99.9961	99.9954	99.9941	99.9947	99.9916	99.9909	99.9988	99.1142	99.9946	99.0665	99.997	99.9864	99.9746	99.9939	99.9968	99.997	99.9831	99.999	99.9785	99.9835	99.9816	99.9848	99.9841	99.9814	99.9792	99.984	99.9916	99.9812	99.9988	100	99.9838	99.9948	99.0077	99.9982	99.9935	99.9861	99.9984	98.876	99.9858	99.0847	99.9991	99.976	99.0918
K20	99.9807	99.9873	99.9887	99.9863	99.9959	99.9914	99.9583	99.9566	99.9892	99.9841	99.957	99.9682	99.976	99.1838	99.9835	99.0715	99.9733	99.9831	99.9919	99.9727	99.9815	99.9791	99.9866	99.9816	99.9876	99.9976	99.9858	99.998	99.9985	99.9965	99.9879	99.9987	99.9586	99.9884	99.961	99.9782	100	99.9839	99.059	99.986	99.9817	99.9948	99.9762	99.0565	99.9942	99.152	99.986	99.9941	99.1401
K210	99.9911	99.9869	99.9928	99.9917	99.9794	99.9769	99.9724	99.9555	99.9928	99.9948	99.9874	99.9795	99.9845	99.2123	99.988	99.0831	99.988	99.9784	99.9654	99.987	99.9853	99.9864	99.975	99.98	99.9684	99.9713	99.9649	99.9809	99.9781	99.9765	99.975	99.9817	99.9739	99.977	99.9744	99.9855	99.9765	100	99.0387	99.9905	99.9921	99.9818	99.9785	98.9782	99.9749	99.1336	99.9876	99.965	99.1436
K212	99.044	98.9573	98.9968	99.0395	99.0848	99.0506	98.9335	98.9589	98.9889	98.9856	98.9962	98.9728	98.9926	99.0067	98.9543	99.0733	98.9749	99.0395	99.055	98.931	98.9694	99.0426	99.0451	98.9772	99.0269	99.0193	99.0076	99.0532	99.0663	99.0784	98.9782	99.0566	98.9848	99.031	99.0052	99.0111	99.0106	99.0113	100	99.0217	99.0389	99.0572	99.0522	99.0648	99.0349	99.094	98.9865	99.0377	99.0657
K21	99.9924	99.993	99.9906	99.9909	99.9866	99.9869	99.9959	99.9842	99.988	99.9888	99.9969	99.9945	99.9954	99.1954	99.9943	99.0704	99.9941	99.9803	99.9716	99.9948	99.9937	99.9936	99.9852	99.9945	99.9768	99.9769	99.98	99.9869	99.9852	99.9797	99.9753	99.9835	99.9897	99.9769	99.9937	99.9934	99.9842	99.9919	98.9897	100	99.9908	99.986	99.9931	98.9744	99.9867	99.1263	99.9953	99.9845	99.1192
K22	99.9796	99.9854	99.9808	99.9925	99.9746	99.9828	99.9913	99.9635	99.9944	99.9776	99.9851	99.9826	99.9794	99.1821	99.9872	99.0471	99.9887	99.9655	99.9753	99.9896	99.9865	99.9876	99.9876	99.9832	99.9815	99.9837	99.964	99.9655	99.9806	99.9652	99.9642	99.9834	99.9876	99.9868	99.9937	99.9746	99.983	99.9928	98.9945	99.9745	100	99.9675	99.9934	98.9345	99.9687	99.1242	99.9927	99.9636	99.1006
K24	99.9861	99.9862	99.9831	99.9825	99.9973	99.9867	99.9596	99.9551	99.98	99.9844	99.9787	99.9814	99.9865	99.1695	99.9796	99.0464	99.9865	99.9818	99.984	99.9781	99.9803	99.9821	99.9837	99.9856	99.9869	99.9898	99.982	99.9901	99.9896	99.9952	99.9776	99.9889	99.9703	99.9864	99.9713	99.9845	99.9884	99.9864	99.0574	99.9875	99.9821	100	99.9852	99.0358	99.9975	99.1447	99.9796	99.9948	99.1386
K264	99.9777	99.9824	99.9852	99.9824	99.9861	99.9851	99.983	99.9647	99.9826	99.9822	99.9726	99.981	99.9824	99.1781	99.9858	99.0168	99.9898	99.9713	99.9663	99.977	99.9717	99.9845	99.9808	99.9819	99.9716	99.9801	99.9693	99.9766	99.9793	99.9779	99.9717	99.9738	99.9803	99.9768	99.9822	99.9764	99.9694	99.9851	99.0087	99.9853	99.9788	99.9816	100	98.9303	99.9738	99.1164	99.9899	99.9683	99.1167
K266	98.9475	98.9318	98.9507	98.9837	99.1316	99.1026	98.9184	98.9426	99.0097	98.9947	98.9063	98.9167	98.9215	99.0621	98.9309	98.8707	98.9516	98.9845	99.1171	98.8817	98.9482	98.9901	98.9875	98.9142	98.9997	99.0953	98.9646	99.0799	99.0958	99.1079	98.9795	99.1167	98.9764	98.9873	99.0122	98.8883	99.1129	99.0212	99.1171	98.9545	99.077	99.0958	99.0045	100	99.0901	99.1707	98.9904	99.0879	99.0043
K26	99.9835	99.9798	99.9899	99.9895	99.9962	99.9935	99.9678	99.9528	99.9874	99.9846	99.9693	99.9687	99.9758	99.1796	99.9796	99.0454	99.9724	99.9849	99.9935	99.9594	99.9861	99.9812	99.9836	99.9827	99.9882	99.9964	99.9847	99.9976	99.9973	99.9954	99.9861	99.9976	99.9595	99.9839	99.9626	99.9819	99.9971	99.9834	99.0128	99.9836	99.9821	99.9984	99.9827	99.0197	100	99.1348	99.9899	99.9969	99.1102
K272	99.0935	99.0711	99.0874	99.1142	99.1227	99.1254	99.0839	99.0675	99.1112	99.0841	99.0948	99.0864	99.0955	99.1315	99.0667	99.0833	99.0948	99.1235	99.1483	99.0851	99.0723	99.121	99.1144	99.0848	99.1508	99.1365	99.1608	99.168	99.1351	99.1392	99.1599	99.1504	99.0529	99.1188	99.0831	99.0768	99.1353	99.1455	99.0584	99.1188	99.1116	99.1052	99.0992	99.1653	99.0926	100	99.1113	99.129	99.3456
K27	99.9952	99.9881	99.9938	99.9938	99.988	99.9813	99.9949	99.9848	99.9895	99.9902	99.9915	99.9952	99.9976	99.1706	99.9939	99.0458	99.9962	99.9801	99.9744	99.9972	99.9921	99.9944	99.9814	99.9939	99.9795	99.9813	99.9788	99.9853	99.9823	99.9827	99.9783	99.9852	99.9902	99.9764	99.9926	99.9917	99.9797	99.9914	99.0099	99.9971	99.9901	99.984	99.9947	98.9188	99.9868	99.1117	100	99.9763	99.0671
K281	99.9811	99.9815	99.9836	99.9825	99.9956	99.9906	99.9566	99.9559	99.9853	99.983	99.9606	99.9711	99.9729	99.1854	99.9838	99.0503	99.9625	99.9817	99.9907	99.9691	99.98	99.9857	99.9867	99.9824	99.9845	99.9937	99.9829	99.9915	99.9907	99.9923	99.9849	99.9916	99.9527	99.9832	99.9541	99.9788	99.9915	99.9801	99.029	99.9789	99.9849	99.9903	99.9846	99.0273	99.9888	99.1338	99.9762	100	99.1315
K28	99.0857	99.0271	99.1011	99.1456	99.1326	99.1096	98.9838	98.9897	99.0692	99.0732	99.0306	99.1233	99.0824	99.0084	98.9882	98.9364	99.0763	99.0923	99.1286	99.0534	99.0313	99.0915	99.1017	99.0099	99.1307	99.1251	99.0997	99.1589	99.1378	99.1529	99.1519	99.1584	99.0585	99.0796	99.0633	99.0665	99.0885	99.1382	99.088	99.1009	99.093	99.1181	99.1089	98.9686	99.0904	99.3344	99.1009	99.1412	100
K301	99.07	99.0876	99.0675	99.1096	99.1087	99.116	99.0619	99.0588	99.1479	99.0833	99.0525	99.0853	99.0687	99.1365	99.0703	99.0804	99.0764	99.0956	99.1402	99.0685	99.1229	99.116	99.1444	99.1008	99.1355	99.0694	99.151	99.1129	99.0976	99.1301	99.1318	99.1214	99.1112	99.1091	99.1002	99.0676	99.1126	99.0597	99.115	99.0826	99.1381	99.0972	99.1042	99.9827	99.0853	99.1841	99.0758	99.0907	99.0769
K303	99.9745	99.9765	99.9822	99.9803	99.9846	99.9893	99.9662	99.9453	99.9853	99.9796	99.9754	99.9695	99.9706	99.2166	99.9716	99.076	99.9781	99.9527	99.9893	99.9767	99.9812	99.9809	99.9587	99.9802	99.9842	99.9896	99.9787	99.9804	99.9922	99.9966	99.9476	99.9923	99.9621	99.9568	99.9648	99.978	99.9845	99.9795	99.01	99.9623	99.978	99.9858	99.9828	99.0668	99.9937	99.1308	99.981	99.9906	99.1146
K308	99.9791	99.98	99.9848	99.9806	99.9719	99.9823	99.9765	99.9641	99.9838	99.9851	99.9776	99.985	99.977	99.1704	99.9854	99.0805	99.9884	99.9557	99.9652	99.9763	99.9785	99.989	99.9526	99.9807	99.9678	99.9696	99.9686	99.9659	99.9709	99.976	99.9402	99.9782	99.9812	99.9511	99.984	99.977	99.9694	99.9843	98.9731	99.9735	99.9785	99.9686	99.9962	98.9324	99.9709	99.1203	99.9873	99.969	99.1158
K309	99.9812	99.9783	99.9875	99.9849	99.9912	99.9925	99.9516	99.9489	99.983	99.9861	99.9602	99.9717	99.977	99.1775	99.9758	99.0456	99.9674	99.9844	99.986	99.9718	99.9755	99.9758	99.9845	99.9804	99.9858	99.9938	99.9834	99.9936	99.9912	99.9929	99.983	99.9924	99.9511	99.9837	99.9572	99.9778	99.9905	99.9846	99.0516	99.9812	99.9814	99.9901	99.9742	99.0101	99.9887	99.1195	99.9796	99.987	99.1319
K313	98.8158	98.8949	98.8597	98.891	98.965	98.9342	98.8017	98.913	98.8874	98.8305	98.8479	98.8441	98.8897	98.8753	98.848	98.8966	98.8806	98.8507	98.9807	98.825	98.8693	98.8279	98.8436	98.8446	98.8139	99.0007	98.8454	99.0027	98.9449	98.9926	98.8414	99.0076	98.9016	98.8326	98.9539	98.9009	98.964	98.9174	99.0655	98.8483	98.9327	98.972	98.8656	98.9686	98.924	99.1199	98.8469	98.977	98.9859
K323	99.0717	99.0508	99.0426	99.0987	99.1041	99.0771	99.0226	99.0072	99.1271	99.0505	99.0316	99.0801	99.0548	99.0501	99.0176	99.0582	99.0249	99.11	99.127	99.0554	99.0902	99.0804	99.1464	99.0835	99.098	99.1042	99.1012	99.1316	99.1093	99.1079	99.0732	99.1149	99.0661	99.1156	99.0543	99.0226	99.0824	99.0767	99.0651	99.0787	99.1269	99.1335	99.084	99.9204	99.0537	99.1754	99.0755	99.0549	98.9924
K34	99.9886	99.9769	99.9878	99.9915	99.9717	99.9814	99.9851	99.9795	99.9856	99.9844	99.9814	99.9981	99.9814	99.1801	99.9845	99.0289	99.9848	99.9624	99.9674	99.9796	99.9858	99.9915	99.9592	99.9765	99.96	99.968	99.9707	99.9832	99.9775	99.969	99.9604	99.9763	99.9911	99.9612	99.9913	99.9812	99.9722	99.9853	98.955	99.9751	99.9872	99.9715	99.9893	98.8891	99.9827	99.09	99.9914	99.9709	99.0565
K37	99.9963	99.9904	99.9982	99.9971	99.9865	99.9839	99.9913	99.9824	99.9992	99.9983	99.992	99.9902	99.9943	99.2019	99.9916	99.071	99.9897	99.9866	99.971	99.9867	99.9895	99.9873	99.992	99.9877	99.9825	99.9834	99.9783	99.9843	99.978	99.9822	99.9848	99.9838	99.993	99.9875	99.9934	99.9869	99.9824	99.9944	99.0336	99.9967	99.9964	99.9797	99.9935	98.9599	99.987	99.113	99.9954	99.9768	99.1262
K44	99.9929	99.9824	99.987	99.9949	99.9687	99.9772	99.9873	99.9816	99.9857	99.9836	99.9861	99.9964	99.9925	99.1556	99.9897	99.0369	99.9874	99.9549	99.9674	99.9793	99.9887	99.9901	99.95	99.9785	99.9718	99.9707	99.9721	99.9792	99.9722	99.9764	99.9592	99.9827	99.9923	99.9509	99.9881	99.9842	99.9676	99.991	98.9159	99.9933	99.9885	99.9671	99.9867	98.8942	99.978	99.0742	99.992	99.9713	99.0747
K47	99.9744	99.9615	99.9725	99.9709	99.965	99.9642	99.9737	99.9688	99.9771	99.9755	99.9704	99.9824	99.967	99.1411	99.9751	99.0537	99.97	99.9596	99.9562	99.9612	99.9579	99.9728	99.9614	99.9779	99.9554	99.9654	99.9548	99.9663	99.9638	99.9626	99.9539	99.9708	99.9766	99.9591	99.9737	99.9629	99.9604	99.9811	99.0221	99.9758	99.969	99.9602	99.9735	98.9087	99.9609	99.0705	99.9673	99.9663	99.0825
K49	98.9328	98.9096	98.9902	98.975	99.073	99.0627	98.9155	98.9149	98.9743	98.9292	98.8776	98.9043	98.9591	99.0425	98.9314	98.9135	98.9528	98.8957	99.1015	98.9386	98.9712	98.9942	98.9299	98.9466	98.8952	99.0794	98.8884	99.1121	99.0953	99.099	98.9887	99.1345	98.9683	98.9119	98.9616	98.9608	99.0819	99.0091	99.0919	98.9734	98.998	99.0613	98.9698	99.1303	99.0458	99.1507	99.011	99.0674	99.1566
K4	99.9982	99.9936	99.9985	99.998	99.9875	99.9845	99.9925	99.9799	99.9992	99.9986	99.9937	99.9888	99.9929	99.2024	99.9933	99.0406	99.9957	99.9826	99.9721	99.9952	99.9938	99.9962	99.9855	99.9924	99.9757	99.9779	99.9755	99.9838	99.9838	99.9798	99.9809	99.9868	99.9938	99.9775	99.9924	99.9957	99.9778	99.9959	99.0533	99.9977	99.9982	99.9863	99.9938	98.9267	99.9818	99.1319	99.9968	99.9716	99.1097
K51	99.9771	99.9661	99.9747	99.984	99.9911	99.9776	99.9559	99.9346	99.9582	99.9712	99.9616	99.9693	99.9712	99.1691	99.9576	99.0668	99.9574	99.9928	99.9656	99.9692	99.9574	99.9768	99.9974	99.963	99.9731	99.9723	99.983	99.9797	99.9829	99.9792	99.9955	99.9574	99.9437	99.9952	99.9697	99.9716	99.9693	99.9708	98.9696	99.962	99.9738	99.9921	99.9753	98.8773	99.9792	99.1319	99.9596	99.9797	99.1135
K55	99.9769	99.9873	99.9774	99.9766	99.9886	99.9875	99.9905	99.9975	99.9761	99.9786	99.9925	99.9784	99.9946	99.1645	99.9923	99.0131	99.9909	99.968	99.9691	99.9965	99.9877	99.9803	99.9664	99.9898	99.9684	99.9807	99.9603	99.984	99.9852	99.9791	99.9679	99.9844	99.9749	99.9728	99.9974	99.9944	99.9791	99.9947	99.0174	99.9823	99.9691	99.9878	99.9795	98.8964	99.9813	99.0756	99.9725	99.9742	99.0749
K59	99.9818	99.9891	99.9895	99.9849	99.9954	99.9877	99.9612	99.9624	99.9916	99.9868	99.9684	99.9705	99.9756	99.1967	99.9884	99.0581	99.9756	99.9842	99.9888	99.9772	99.9824	99.9812	99.9885	99.9864	99.9869	99.9945	99.9872	99.9983	99.9953	99.9962	99.988	99.9942	99.9605	99.9861	99.9599	99.9837	99.9973	99.9875	99.013	99.9878	99.9836	99.9953	99.9876	99.0285	99.9934	99.1181	99.986	99.995	99.1474
K5	99.9931	99.997	99.9824	99.9856	99.9794	99.9907	99.9942	99.9909	99.9896	99.9896	99.991	99.9918	99.9823	99.1754	99.9931	99.0517	99.9938	99.961	99.9811	99.9967	99.9865	99.994	99.9564	99.9954	99.9783	99.9786	99.9768	99.9745	99.9879	99.9872	99.9571	99.987	99.993	99.9622	99.9976	99.9945	99.9746	99.9922	98.9193	99.9807	99.9828	99.9824	99.9896	98.9123	99.985	99.0726	99.9941	99.978	99.048
K61	99.9957	99.9914	99.9923	99.9956	99.9877	99.9863	99.9945	99.996	99.9947	99.9924	99.99	99.9945	99.9936	99.154	99.9938	99.0218	99.9941	99.9843	99.9773	99.9904	99.9955	99.9962	99.9834	99.9939	99.9812	99.9822	99.9845	99.9882	99.9862	99.9838	99.9806	99.9896	99.9913	99.9801	99.9939	99.9922	99.9835	99.9926	98.9712	99.9953	99.9933	99.9864	99.9941	98.842	99.9902	99.0753	99.9973	99.9852	99.0493
K65	99.9815	99.9829	99.9872	99.9859	99.996	99.9936	99.9702	99.9548	99.9864	99.9856	99.9777	99.9835	99.984	99.2524	99.9778	99.0484	99.9832	99.9862	99.9857	99.9828	99.9832	99.9818	99.9799	99.9796	99.9839	99.9972	99.9822	99.9985	99.9968	99.9952	99.9819	99.9989	99.9644	99.9818	99.9684	99.9816	99.9973	99.9843	99.0378	99.984	99.9824	99.9971	99.9829	99.046	99.9957	99.139	99.9832	99.9958	99.1485
K66	99.9829	99.9831	99.9882	99.9864	99.9986	99.9915	99.9709	99.9556	99.9856	99.9878	99.9699	99.9717	99.9727	99.1776	99.9811	99.0576	99.9719	99.9838	99.9907	99.97	99.9852	99.9842	99.9832	99.9846	99.9896	99.9973	99.9837	99.9981	99.9973	99.9958	99.983	99.9981	99.9611	99.9849	99.9608	99.9809	99.9955	99.9848	99.0301	99.9881	99.9851	99.998	99.9858	99.0485	99.9976	99.1308	99.985	99.9955	99.1384
K67	98.9164	98.9088	98.9467	98.9578	99.0698	99.0838	98.9273	98.9091	98.9433	98.9465	98.9004	98.9106	98.9699	99.064	98.9466	98.9379	98.9604	98.9104	99.1126	98.9391	98.9645	98.9733	98.9242	98.9619	98.9081	99.1128	98.8871	99.114	99.1063	99.0971	98.9836	99.1547	98.9389	98.9414	98.9934	98.962	99.0961	98.9897	99.0911	98.9629	98.9933	99.0571	98.9621	99.1015	99.0835	99.1634	98.9952	99.0929	99.1311
K68	99.9957	99.983	99.9957	99.9973	99.9899	99.9841	99.9916	99.98	99.9976	99.9933	99.9877	99.9855	99.9934	99.1928	99.9942	99.0435	99.993	99.9882	99.9759	99.992	99.9914	99.9935	99.9875	99.9865	99.9741	99.9789	99.9796	99.986	99.9833	99.9822	99.9831	99.9879	99.9961	99.9849	99.9922	99.993	99.9798	99.9988	99.0286	99.9944	99.9974	99.9877	99.9947	98.9461	99.981	99.1273	99.9961	99.9802	99.1124
K6	99.9825	99.9895	99.9819	99.9852	99.9743	99.9923	99.9962	99.9919	99.9821	99.981	99.995	99.9835	99.9837	99.125	99.9923	99.0555	99.9949	99.9565	99.9724	99.9987	99.9862	99.9834	99.9547	99.9951	99.9808	99.98	99.9654	99.9885	99.9874	99.9858	99.9431	99.9848	99.984	99.9567	99.9955	99.9892	99.9777	99.9848	98.9137	99.9764	99.9825	99.98	99.9871	98.8693	99.989	99.113	99.9919	99.9784	99.0801
K73	99.9742	99.9599	99.9781	99.992	99.9895	99.9953	99.9653	99.9418	99.9791	99.988	99.9694	99.9659	99.9679	99.1924	99.9606	99.0731	99.9734	99.9978	99.9722	99.9703	99.9755	99.9749	99.9995	99.9777	99.9834	99.9914	99.9827	99.9811	99.9952	99.9657	99.9987	99.9808	99.9615	99.9976	99.9818	99.9767	99.9816	99.9786	98.995	99.9777	99.9795	99.9931	99.9891	98.8832	99.995	99.1462	99.9778	99.9752	99.1105
K75	99.9709	99.9747	99.9693	99.9865	99.9666	99.9781	99.9828	99.976	99.983	99.9663	99.9837	99.9918	99.9896	99.1561	99.9844	99.0605	99.983	99.9445	99.9667	99.9779	99.9835	99.9873	99.9438	99.9789	99.9628	99.9668	99.9659	99.9809	99.9714	99.974	99.9518	99.978	99.99	99.9485	99.9887	99.9827	99.9674	99.9834	98.9368	99.985	99.984	99.9652	99.9841	98.9154	99.9765	99.0956	99.9931	99.9652	99.1035
K7	99.9914	99.9953	99.986	99.9917	99.9789	99.9879	99.9969	99.9959	99.987	99.9851	99.9958	99.9754	99.9826	99.1492	99.9969	99.0475	99.9973	99.9529	99.976	99.9989	99.9904	99.9881	99.9513	99.9963	99.9768	99.9771	99.9722	99.9704	99.9801	99.983	99.947	99.9812	99.9908	99.9579	99.9979	99.9914	99.9692	99.9847	98.9151	99.9843	99.9825	99.9785	99.9835	98.8422	99.9799	99.0882	99.9953	99.9761	99.0974
K80	99.9891	99.97	99.9862	99.9913	99.9714	99.9815	99.9888	99.9712	99.9855	99.9846	99.9753	99.9965	99.9806	99.1661	99.9933	99.0472	99.9886	99.9535	99.9731	99.9707	99.9874	99.994	99.9507	99.9802	99.9724	99.9705	99.9743	99.9803	99.9802	99.9812	99.9561	99.9828	99.9928	99.9546	99.9814	99.9888	99.9706	99.9849	98.9458	99.9878	99.9878	99.9726	99.9908	98.9177	99.9672	99.1069	99.9885	99.9716	99.0987
K83	99.9943	99.9829	99.9961	99.9969	99.9879	99.986	99.9933	99.9836	99.9946	99.9951	99.9875	99.9945	99.9932	99.187	99.9951	99.0779	99.9924	99.9849	99.971	99.9899	99.9887	99.9935	99.9856	99.989	99.978	99.9816	99.9832	99.9827	99.9839	99.9785	99.9833	99.9854	99.995	99.9849	99.9921	99.9881	99.9797	99.9969	99.0351	99.9951	99.994	99.9877	99.9942	98.9828	99.9815	99.1172	99.9921	99.9806	99.1202
K85	99.9791	99.9948	99.9799	99.996	99.9765	99.9922	99.98	99.9657	99.9954	99.9792	99.9903	99.9916	99.9795	99.1168	99.994	99.0493	99.9928	99.9723	99.9755	99.9928	99.9937	99.996	99.98	99.9946	99.9746	99.9846	99.9689	99.9695	99.984	99.9697	99.9703	99.9838	99.9919	99.9809	99.9958	99.98	99.9799	99.9922	98.9523	99.9795	99.9948	99.9723	99.9968	98.8591	99.9686	99.0907	99.9948	99.9689	99.0519
K86	99.9957	99.987	99.9929	99.9932	99.9802	99.9825	99.9886	99.9771	99.9954	99.9897	99.9869	99.9882	99.9952	99.2112	99.9909	99.046	99.9924	99.9781	99.9653	99.9936	99.9876	99.9918	99.9807	99.9892	99.9794	99.971	99.9777	99.9841	99.9826	99.9754	99.9815	99.9803	99.9924	99.9863	99.9931	99.9853	99.9826	99.9921	99.0318	99.9936	99.9965	99.9771	99.9937	98.9573	99.9826	99.0971	99.9939	99.9717	99.105
K87	99.9908	99.9825	99.9883	99.9934	99.9671	99.9781	99.9837	99.9776	99.9867	99.9881	99.9903	99.9965	99.9862	99.1516	99.9895	99.0371	99.987	99.9565	99.9687	99.9783	99.9872	99.9866	99.9527	99.9769	99.9767	99.9741	99.9691	99.9757	99.9705	99.9763	99.9433	99.9823	99.9914	99.9618	99.989	99.9846	99.9675	99.9913	98.9345	99.99	99.9879	99.9705	99.9835	98.9039	99.9735	99.0772	99.9886	99.9668	99.055
K88	99.9845	99.9766	99.9862	99.9909	99.974	99.978	99.9811	99.9737	99.9813	99.9832	99.9804	99.9911	99.9732	99.1719	99.9841	99.0223	99.983	99.9651	99.9803	99.9759	99.9816	99.9846	99.9561	99.9825	99.9798	99.9806	99.9812	99.9756	99.9842	99.989	99.9542	99.9924	99.9839	99.9596	99.9843	99.9795	99.9796	99.9897	98.9445	99.9733	99.9864	99.9792	99.9851	98.889	99.9863	99.0724	99.9874	99.9771	99.0289
K92	99.9794	99.9823	99.984	99.9809	99.9976	99.9935	99.9667	99.9513	99.9832	99.9815	99.9706	99.9792	99.9888	99.2031	99.9812	99.0437	99.9815	99.9853	99.9892	99.9829	99.9799	99.9786	99.9865	99.9821	99.9849	99.9945	99.9842	99.9981	99.9971	99.994	99.9846	99.997	99.9714	99.9871	99.9695	99.9778	99.9977	99.9842	99.0378	99.985	99.9804	99.9959	99.9768	99.0258	99.9921	99.1172	99.9837	99.9972	99.1248
K93	99.9848	99.9862	99.9902	99.9884	99.9973	99.992	99.9745	99.9589	99.9883	99.986	99.9722	99.9723	99.9771	99.2236	99.9805	99.0449	99.9718	99.9845	99.9939	99.9713	99.9852	99.9826	99.9856	99.9822	99.99	99.9969	99.9833	99.9955	99.9963	99.9941	99.985	99.9959	99.9568	99.9863	99.961	99.9807	99.9943	99.9826	99.0331	99.9854	99.9826	99.9939	99.9859	99.0634	99.9958	99.1219	99.9862	99.9959	99.1152
K94	99.9755	99.982	99.974	99.9795	99.9598	99.968	99.9868	99.982	99.9732	99.9701	99.9828	99.9958	99.982	99.1758	99.9897	99.015	99.9868	99.9424	99.9607	99.9858	99.9763	99.9808	99.9431	99.9777	99.9598	99.9627	99.9584	99.9568	99.9661	99.9666	99.9325	99.9726	99.9897	99.9472	99.9897	99.9853	99.9608	99.9763	98.9711	99.9649	99.9777	99.9562	99.9765	98.9014	99.9653	99.1005	99.9808	99.9633	99.0875
K95	99.9979	99.9828	99.9993	99.9983	99.9887	99.9878	99.9938	99.984	99.9989	99.9988	99.9927	99.9924	99.9942	99.1812	99.9921	99.0639	99.9906	99.9895	99.9794	99.9879	99.9926	99.9952	99.9879	99.9877	99.9814	99.9841	99.9806	99.9868	99.9887	99.9809	99.9848	99.9862	99.9911	99.9865	99.9942	99.9902	99.9855	99.9956	99.0407	99.9952	99.9973	99.9876	99.9947	98.9238	99.9865	99.1032	99.9951	99.9864	99.0952
K96	99.9841	99.9853	99.9899	99.9876	99.9987	99.9945	99.9749	99.9643	99.9877	99.9884	99.9845	99.9864	99.9878	99.2317	99.9835	99.0431	99.9836	99.9855	99.9957	99.987	99.9829	99.9807	99.9841	99.9849	99.987	99.9992	99.9849	99.9984	99.9972	99.9958	99.9838	99.9979	99.9657	99.9858	99.9701	99.9779	99.9958	99.9853	99.0362	99.9873	99.9767	99.996	99.9837	99.0432	99.9979	99.1431	99.9862	99.9978	99.1436
K97	99.9982	99.9838	99.9979	99.9961	99.9913	99.9901	99.9938	99.9831	99.9969	99.9974	99.9918	99.9941	99.9926	99.1789	99.9921	99.0779	99.9902	99.9886	99.9791	99.992	99.9907	99.9939	99.9855	99.9884	99.9739	99.9834	99.9835	99.9853	99.9851	99.9855	99.9833	99.9853	99.9923	99.9817	99.9931	99.9903	99.985	99.9946	99.0135	99.9945	99.9985	99.9836	99.9947	98.906	99.987	99.1014	99.9943	99.9863	99.102
K98	99.9942	99.9879	99.9931	99.9959	99.9866	99.9848	99.9974	99.9857	99.9929	99.9935	99.9983	99.9964	99.9969	99.1735	99.997	99.0706	99.9982	99.9822	99.9715	99.9942	99.9947	99.9962	99.9837	99.9961	99.98	99.9819	99.9798	99.985	99.984	99.9816	99.9853	99.9871	99.994	99.9805	99.9968	99.9958	99.9825	99.9951	99.0285	99.9969	99.9913	99.986	99.9973	98.9838	99.9837	99.1108	99.997	99.9827	99.0965
[truncated: 38 more columns]

## Sheet: Table S6
Table S6 ANI comparsion among 87 pediatric and 188 adult CRKP isolates
ANI (%)	GCA_031793495.1	GCA_031793505.1	GCA_031793555.1	GCA_031793635.1	GCA_031793675.1	GCA_031793685.1	GCA_031793705.1	GCA_031793725.1	GCA_031793785.1	GCA_031793875.1	GCA_031793895.1	GCA_031793935.1	GCA_031794015.1	GCA_031794055.1	GCA_031794065.1	GCA_031794115.1	GCA_031794735.1	GCA_031794745.1	GCA_031794875.1	GCA_031794895.1	GCA_031794915.1	GCA_031794935.1	GCA_031794975.1	GCA_031795025.1	GCA_031795055.1	GCA_031795095.1	GCA_031795135.1	GCA_031795175.1	GCA_031795215.1	GCA_031795235.1	GCA_031795255.1	GCA_031795335.1	GCA_031795355.1	GCA_031795415.1	GCA_031795455.1	GCA_031795475.1	GCA_031795495.1	GCA_031795555.1	GCA_031795615.1	GCA_031795625.1	GCA_031795645.1	GCA_031795655.1	GCA_031795795.1	GCA_031795815.1	GCA_031795835.1	GCA_031795915.1	GCA_031795925.1	GCA_031795975.1	GCA_031795995.1
GCA_031793495.1	100	100	100	100	100	100	100	100	100	100	100	100	100	100	100	99.6372	99.6773	99.7013	98.9309	99.6573	99.6789	99.7214	99.7587	99.6389	99.6843	99.7079	99.6818	98.9382	99.7091	99.1761	99.0621	99.0135	99.682	99.6891	99.725	98.951	98.9275	99.7208	98.9195	98.9591	99.7228	99.6989	99.71	99.6882	99.6044	99.6964	99.7182	99.6934	99.7039
GCA_031793505.1	100	100	100	100	100	100	100	100	100	100	100	100	100	100	100	99.6372	99.6773	99.7013	98.9309	99.6573	99.6789	99.7214	99.7587	99.6389	99.6843	99.7079	99.6818	98.9382	99.7091	99.1761	99.0621	99.0135	99.682	99.6891	99.725	98.951	98.9275	99.7208	98.9195	98.9591	99.7228	99.6989	99.71	99.6882	99.6044	99.6964	99.7182	99.6934	99.7039
GCA_031793555.1	100	100	100	100	100	100	100	100	100	100	100	100	100	100	100	99.6372	99.6773	99.7013	98.9309	99.6573	99.6789	99.7214	99.7587	99.6389	99.6843	99.7079	99.6818	98.9382	99.7091	99.1761	99.0621	99.0135	99.682	99.6891	99.725	98.951	98.9275	99.7208	98.9195	98.9591	99.7228	99.6989	99.71	99.6882	99.6044	99.6964	99.7182	99.6934	99.7039
GCA_031793635.1	100	100	100	100	100	100	100	100	100	100	100	100	100	100	100	99.6372	99.6773	99.7013	98.9309	99.6573	99.6789	99.7214	99.7587	99.6389	99.6843	99.7079	99.6818	98.9382	99.7091	99.1761	99.0621	99.0135	99.682	99.6891	99.725	98.951	98.9275	99.7208	98.9195	98.9591	99.7228	99.6989	99.71	99.6882	99.6044	99.6964	99.7182	99.6934	99.7039
GCA_031793675.1	100	100	100	100	100	100	100	100	100	100	100	100	100	100	100	99.6372	99.6773	99.7013	98.9309	99.6573	99.6789	99.7214	99.7587	99.6389	99.6843	99.7079	99.6818	98.9382	99.7091	99.1761	99.0621	99.0135	99.682	99.6891	99.725	98.951	98.9275	99.7208	98.9195	98.9591	99.7228	99.6989	99.71	99.6882	99.6044	99.6964	99.7182	99.6934	99.7039
GCA_031793685.1	100	100	100	100	100	100	100	100	100	100	100	100	100	100	100	99.6372	99.6773	99.7013	98.9309	99.6573	99.6789	99.7214	99.7587	99.6389	99.6843	99.7079	99.6818	98.9382	99.7091	99.1761	99.0621	99.0135	99.682	99.6891	99.725	98.951	98.9275	99.7208	98.9195	98.9591	99.7228	99.6989	99.71	99.6882	99.6044	99.6964	99.7182	99.6934	99.7039
GCA_031793705.1	100	100	100	100	100	100	100	100	100	100	100	100	100	100	100	99.6372	99.6773	99.7013	98.9309	99.6573	99.6789	99.7214	99.7587	99.6389	99.6843	99.7079	99.6818	98.9382	99.7091	99.1761	99.0621	99.0135	99.682	99.6891	99.725	98.951	98.9275	99.7208	98.9195	98.9591	99.7228	99.6989	99.71	99.6882	99.6044	99.6964	99.7182	99.6934	99.7039
GCA_031793725.1	100	100	100	100	100	100	100	100	100	100	100	100	100	100	100	99.6372	99.6773	99.7013	98.9309	99.6573	99.6789	99.7214	99.7587	99.6389	99.6843	99.7079	99.6818	98.9382	99.7091	99.1761	99.0621	99.0135	99.682	99.6891	99.725	98.951	98.9275	99.7208	98.9195	98.9591	99.7228	99.6989	99.71	99.6882	99.6044	99.6964	99.7182	99.6934	99.7039
GCA_031793785.1	100	100	100	100	100	100	100	100	100	100	100	100	100	100	100	99.6372	99.6773	99.7013	98.9309	99.6573	99.6789	99.7214	99.7587	99.6389	99.6843	99.7079	99.6818	98.9382	99.7091	99.1761	99.0621	99.0135	99.682	99.6891	99.725	98.951	98.9275	99.7208	98.9195	98.9591	99.7228	99.6989	99.71	99.6882	99.6044	99.6964	99.7182	99.6934	99.7039
GCA_031793875.1	100	100	100	100	100	100	100	100	100	100	100	100	100	100	100	99.6372	99.6773	99.7013	98.9309	99.6573	99.6789	99.7214	99.7587	99.6389	99.6843	99.7079	99.6818	98.9382	99.7091	99.1761	99.0621	99.0135	99.682	99.6891	99.725	98.951	98.9275	99.7208	98.9195	98.9591	99.7228	99.6989	99.71	99.6882	99.6044	99.6964	99.7182	99.6934	99.7039
GCA_031793895.1	100	100	100	100	100	100	100	100	100	100	100	100	100	100	100	99.6372	99.6773	99.7013	98.9309	99.6573	99.6789	99.7214	99.7587	99.6389	99.6843	99.7079	99.6818	98.9382	99.7091	99.1761	99.0621	99.0135	99.682	99.6891	99.725	98.951	98.9275	99.7208	98.9195	98.9591	99.7228	99.6989	99.71	99.6882	99.6044	99.6964	99.7182	99.6934	99.7039
GCA_031793935.1	100	100	100	100	100	100	100	100	100	100	100	100	100	100	100	99.6372	99.6773	99.7013	98.9309	99.6573	99.6789	99.7214	99.7587	99.6389	99.6843	99.7079	99.6818	98.9382	99.7091	99.1761	99.0621	99.0135	99.682	99.6891	99.725	98.951	98.9275	99.7208	98.9195	98.9591	99.7228	99.6989	99.71	99.6882	99.6044	99.6964	99.7182	99.6934	99.7039
GCA_031794015.1	100	100	100	100	100	100	100	100	100	100	100	100	100	100	100	99.6372	99.6773	99.7013	98.9309	99.6573	99.6789	99.7214	99.7587	99.6389	99.6843	99.7079	99.6818	98.9382	99.7091	99.1761	99.0621	99.0135	99.682	99.6891	99.725	98.951	98.9275	99.7208	98.9195	98.9591	99.7228	99.6989	99.71	99.6882	99.6044	99.6964	99.7182	99.6934	99.7039
GCA_031794055.1	100	100	100	100	100	100	100	100	100	100	100	100	100	100	100	99.6372	99.6773	99.7013	98.9309	99.6573	99.6789	99.7214	99.7587	99.6389	99.6843	99.7079	99.6818	98.9382	99.7091	99.1761	99.0621	99.0135	99.682	99.6891	99.725	98.951	98.9275	99.7208	98.9195	98.9591	99.7228	99.6989	99.71	99.6882	99.6044	99.6964	99.7182	99.6934	99.7039
GCA_031794065.1	100	100	100	100	100	100	100	100	100	100	100	100	100	100	100	99.6372	99.6773	99.7013	98.9309	99.6573	99.6789	99.7214	99.7587	99.6389	99.6843	99.7079	99.6818	98.9382	99.7091	99.1761	99.0621	99.0135	99.682	99.6891	99.725	98.951	98.9275	99.7208	98.9195	98.9591	99.7228	99.6989	99.71	99.6882	99.6044	99.6964	99.7182	99.6934	99.7039
GCA_031794115.1	99.5921	99.5921	99.5921	99.5921	99.5921	99.5921	99.5921	99.5921	99.5921	99.5921	99.5921	99.5921	99.5921	99.5921	99.5921	100	99.9176	99.8629	98.7764	99.9391	99.9452	99.8531	99.7731	99.6821	99.9539	99.9413	99.9412	98.8965	99.8333	99.0789	99.0185	99.0323	99.6807	99.846	99.8361	98.8169	98.7638	99.8523	98.7739	98.8051	99.7948	99.7819	99.7915	99.691	99.9155	99.7771	99.7723	99.7928	99.7732
GCA_031794735.1	99.5969	99.5969	99.5969	99.5969	99.5969	99.5969	99.5969	99.5969	99.5969	99.5969	99.5969	99.5969	99.5969	99.5969	99.5969	99.9258	100	99.8141	98.8021	99.989	99.9884	99.832	99.7892	99.6715	99.9347	99.9585	99.9913	99.0338	99.8066	99.0996	99.0375	99.016	99.7286	99.862	99.8193	98.8055	98.8076	99.8389	98.8317	98.8006	99.7812	99.7843	99.7635	99.7302	99.9106	99.7601	99.78	99.7485	99.7625
GCA_031794745.1	99.7188	99.7188	99.7188	99.7188	99.7188	99.7188	99.7188	99.7188	99.7188	99.7188	99.7188	99.7188	99.7188	99.7188	99.7188	99.835	99.8152	100	98.8996	99.8293	99.8378	99.999	99.8574	99.861	99.8513	99.8251	99.8241	99.0014	99.9914	99.1797	98.9999	99.0259	99.8123	99.9932	99.9972	98.9186	98.924	99.9811	98.9159	98.9036	99.8818	99.8823	99.8782	99.819	99.8484	99.8649	99.8823	99.8809	99.8787
GCA_031794875.1	98.8708	98.8708	98.8708	98.8708	98.8708	98.8708	98.8708	98.8708	98.8708	98.8708	98.8708	98.8708	98.8708	98.8708	98.8708	98.7648	98.8093	98.8298	100	98.7465	98.8131	98.845	98.7783	98.8073	98.7713	98.7589	98.7612	99.9517	98.8325	98.9169	98.9366	98.8931	98.7322	98.8201	98.7866	99.997	99.9983	98.8551	99.9992	99.9982	98.8689	98.8554	98.8156	98.7509	98.7183	98.8238	98.834	98.7812	98.8357
GCA_031794895.1	99.635	99.635	99.635	99.635	99.635	99.635	99.635	99.635	99.635	99.635	99.635	99.635	99.635	99.635	99.635	99.9023	99.9832	99.815	98.8314	100	99.997	99.7911	99.8014	99.6572	99.9545	99.9416	99.9963	98.9952	99.7893	99.0458	99.0151	99.0236	99.6817	99.837	99.7849	98.8315	98.7772	99.811	98.8034	98.793	99.7876	99.7728	99.783	99.7356	99.9335	99.7491	99.7703	99.7866	99.7632
GCA_031794915.1	99.6469	99.6469	99.6469	99.6469	99.6469	99.6469	99.6469	99.6469	99.6469	99.6469	99.6469	99.6469	99.6469	99.6469	99.6469	99.9049	99.9901	99.8267	98.8586	99.9968	100	99.8121	99.8299	99.6845	99.9169	99.933	99.9944	98.9918	99.8032	99.1072	99.0355	98.9949	99.7417	99.851	99.8062	98.8694	98.838	99.809	98.8781	98.8462	99.777	99.7808	99.7906	99.7589	99.9179	99.7499	99.7701	99.787	99.7541
GCA_031794935.1	99.6832	99.6832	99.6832	99.6832	99.6832	99.6832	99.6832	99.6832	99.6832	99.6832	99.6832	99.6832	99.6832	99.6832	99.6832	99.8376	99.7979	99.9979	98.8636	99.8174	99.8267	100	99.8801	99.8783	99.8535	99.8094	99.8219	98.8939	99.9939	99.1733	99.0178	98.9943	99.8329	99.9934	99.9943	98.8695	98.8962	99.981	98.8681	98.8837	99.8941	99.8924	99.887	99.8406	99.8313	99.8756	99.8883	99.8772	99.8864
GCA_031794975.1	99.7115	99.7115	99.7115	99.7115	99.7115	99.7115	99.7115	99.7115	99.7115	99.7115	99.7115	99.7115	99.7115	99.7115	99.7115	99.7964	99.7882	99.8756	98.8826	99.7603	99.7902	99.8833	100	99.9301	99.7822	99.7967	99.7901	99.0223	99.8892	99.1657	99.0451	99.0393	99.9351	99.8848	99.9013	98.888	98.8907	99.8892	98.9082	98.8763	99.9468	99.944	99.9418	99.9629	99.8144	99.9326	99.9196	99.9278	99.9251
GCA_031795025.1	99.6809	99.6809	99.6809	99.6809	99.6809	99.6809	99.6809	99.6809	99.6809	99.6809	99.6809	99.6809	99.6809	99.6809	99.6809	99.6838	99.6602	99.865	98.852	99.6612	99.65	99.8684	99.9201	100	99.7316	99.7498	99.6848	98.9696	99.8643	99.0955	98.9814	98.9547	99.8992	99.846	99.864	98.8542	98.8735	99.8422	98.8621	98.8363	99.9709	99.9722	99.9717	99.8988	99.7151	99.9681	99.9698	99.9625	99.9715
GCA_031795055.1	99.6623	99.6623	99.6623	99.6623	99.6623	99.6623	99.6623	99.6623	99.6623	99.6623	99.6623	99.6623	99.6623	99.6623	99.6623	99.9202	99.9314	99.8038	98.7231	99.9268	99.9417	99.8202	99.7835	99.7257	100	99.9089	99.9361	98.9175	99.8384	99.1227	98.9456	98.9532	99.7195	99.8125	99.8172	98.734	98.7213	99.8229	98.7312	98.6935	99.8502	99.8234	99.8284	99.7128	99.9118	99.8296	99.8504	99.8202	99.84
GCA_031795095.1	99.7218	99.7218	99.7218	99.7218	99.7218	99.7218	99.7218	99.7218	99.7218	99.7218	99.7218	99.7218	99.7218	99.7218	99.7218	99.9442	99.9371	99.8227	98.7979	99.9546	99.9539	99.7975	99.8362	99.8294	99.9162	100	99.9505	98.9137	99.8142	99.0657	98.9934	99.0464	99.7703	99.798	99.8124	98.7936	98.7825	99.8011	98.7803	98.7747	99.8694	99.8644	99.8617	99.7569	99.9561	99.8324	99.8669	99.8538	99.8483
GCA_031795135.1	99.6425	99.6425	99.6425	99.6425	99.6425	99.6425	99.6425	99.6425	99.6425	99.6425	99.6425	99.6425	99.6425	99.6425	99.6425	99.9163	99.9851	99.8181	98.7888	99.999	99.9951	99.7808	99.7785	99.6682	99.9263	99.9163	100	99.0103	99.8171	99.0668	99.0063	99.0232	99.6879	99.8304	99.8195	98.8343	98.8042	99.8167	98.8188	98.7984	99.7748	99.7605	99.7456	99.7487	99.9175	99.7495	99.7548	99.7508	99.7497
GCA_031795175.1	98.9399	98.9399	98.9399	98.9399	98.9399	98.9399	98.9399	98.9399	98.9399	98.9399	98.9399	98.9399	98.9399	98.9399	98.9399	98.9539	98.9861	98.9347	99.951	98.9672	99.0072	98.9226	98.9872	98.9216	98.9783	98.9445	98.9837	100	98.9511	98.962	99.0072	98.9505	98.9145	98.9514	98.9284	99.9411	99.9533	98.9828	99.9309	99.952	99.0151	99.0395	99.0288	98.9344	98.9445	99.0128	98.995	99.0093	99.036
GCA_031795215.1	99.7015	99.7015	99.7015	99.7015	99.7015	99.7015	99.7015	99.7015	99.7015	99.7015	99.7015	99.7015	99.7015	99.7015	99.7015	99.839	99.8204	99.9962	98.8455	99.8057	99.8068	99.9978	99.8711	99.8475	99.8344	99.8249	99.8136	98.9546	100	99.1601	99.0081	98.9792	99.8425	99.9814	99.9972	98.8724	98.8814	99.9767	98.8811	98.8834	99.8988	99.8905	99.8819	99.8423	99.8463	99.8697	99.8737	99.8961	99.8904
GCA_031795235.1	99.1473	99.1473	99.1473	99.1473	99.1473	99.1473	99.1473	99.1473	99.1473	99.1473	99.1473	99.1473	99.1473	99.1473	99.1473	99.0611	99.0289	99.1352	98.9483	99.0398	99.0486	99.1579	99.1754	99.0914	99.0975	99.0213	99.0558	98.9772	99.1305	100	98.9829	98.8717	99.1545	99.1906	99.1728	98.9468	98.9791	99.1851	98.9808	98.9616	99.1842	99.2034	99.1995	99.1487	99.1015	99.1907	99.2016	99.1952	99.1884
GCA_031795255.1	99.1012	99.1012	99.1012	99.1012	99.1012	99.1012	99.1012	99.1012	99.1012	99.1012	99.1012	99.1012	99.1012	99.1012	99.1012	99.0519	99.0784	99.1091	98.9542	99.0235	99.0452	99.0958	99.0378	98.9829	99.0749	99.0584	99.0412	99.0373	99.0866	99.0734	100	99.1456	98.9926	99.083	99.0723	98.9689	98.9758	99.0921	98.9762	98.9717	99.0658	99.0682	99.0585	98.976	99.0359	99.0632	99.0663	99.0704	99.0652
GCA_031795335.1	98.9911	98.9911	98.9911	98.9911	98.9911	98.9911	98.9911	98.9911	98.9911	98.9911	98.9911	98.9911	98.9911	98.9911	98.9911	98.9978	99.0107	99.0398	98.8897	99.0098	99.049	99.0295	99.0139	98.951	99.0361	99.0321	99.0113	98.9726	99.0316	98.946	99.124	100	98.9563	99.0357	98.9974	98.8978	98.9034	99.0535	98.9376	98.8952	99.0685	99.0734	99.0569	98.9128	98.9771	99.0363	99.0583	99.039	99.0394
GCA_031795355.1	99.6347	99.6347	99.6347	99.6347	99.6347	99.6347	99.6347	99.6347	99.6347	99.6347	99.6347	99.6347	99.6347	99.6347	99.6347	99.6835	99.7	99.8553	98.8121	99.6824	99.707	99.8532	99.9283	99.911	99.6869	99.6877	99.6873	98.8988	99.8427	99.1034	98.9719	98.9667	100	99.8345	99.8531	98.7888	98.8293	99.8397	98.8354	98.7637	99.9234	99.9204	99.9218	99.9958	99.6763	99.9063	99.9051	99.9131	99.9117
GCA_031795415.1	99.6609	99.6609	99.6609	99.6609	99.6609	99.6609	99.6609	99.6609	99.6609	99.6609	99.6609	99.6609	99.6609	99.6609	99.6609	99.864	99.8138	99.9881	98.8621	99.8581	99.8462	99.9904	99.9002	99.8646	99.7709	99.7805	99.8377	98.9381	99.9825	99.2004	99.0017	99.0252	99.8471	100	99.9753	98.905	98.8873	99.9866	98.8943	98.8703	99.9073	99.9133	99.8981	99.8369	99.819	99.8998	99.9109	99.8991	99.8992
GCA_031795455.1	99.6975	99.6975	99.6975	99.6975	99.6975	99.6975	99.6975	99.6975	99.6975	99.6975	99.6975	99.6975	99.6975	99.6975	99.6975	99.8338	99.8037	99.9988	98.8353	99.8224	99.8177	99.9961	99.8599	99.8527	99.8382	99.8071	99.8137	98.9654	99.992	99.1455	99.0162	99.0135	99.8309	99.9607	100	98.9024	98.8715	99.9733	98.8605	98.8693	99.8826	99.8766	99.8757	99.8485	99.8486	99.8617	99.8736	99.884	99.8833
GCA_031795475.1	98.8741	98.8741	98.8741	98.8741	98.8741	98.8741	98.8741	98.8741	98.8741	98.8741	98.8741	98.8741	98.8741	98.8741	98.8741	98.7629	98.8047	98.799	99.9992	98.7879	98.8172	98.8011	98.8031	98.7773	98.7792	98.7844	98.7772	99.9517	98.7894	98.9005	98.9926	98.9138	98.7303	98.792	98.7437	100	99.9985	98.8177	99.9994	99.9977	98.8538	98.8434	98.8226	98.7756	98.745	98.783	98.8179	98.8137	98.8099
GCA_031795495.1	98.9063	98.9063	98.9063	98.9063	98.9063	98.9063	98.9063	98.9063	98.9063	98.9063	98.9063	98.9063	98.9063	98.9063	98.9063	98.7676	98.797	98.8574	99.9978	98.7979	98.788	98.8441	98.8063	98.7995	98.7964	98.7886	98.7977	99.9442	98.8252	98.9197	98.9967	98.956	98.7179	98.846	98.7899	99.9992	100	98.8598	99.9992	99.9983	98.8424	98.8525	98.8169	98.7564	98.7727	98.8091	98.8362	98.8123	98.8339
GCA_031795555.1	99.7352	99.7352	99.7352	99.7352	99.7352	99.7352	99.7352	99.7352	99.7352	99.7352	99.7352	99.7352	99.7352	99.7352	99.7352	99.869	99.8261	99.9895	98.8791	99.8502	99.852	99.9904	99.9139	99.8777	99.8122	99.8031	99.8505	98.9235	99.986	99.2113	99.0185	99.0215	99.8388	99.9976	99.9816	98.9171	98.93	100	98.9202	98.9123	99.9212	99.9196	99.9072	99.8511	99.8728	99.8895	99.917	99.908	99.9136
GCA_031795615.1	98.8699	98.8699	98.8699	98.8699	98.8699	98.8699	98.8699	98.8699	98.8699	98.8699	98.8699	98.8699	98.8699	98.8699	98.8699	98.7353	98.7886	98.8333	99.9984	98.7455	98.8001	98.8	98.7756	98.7836	98.7853	98.7472	98.7678	99.9506	98.7909	98.9254	98.9793	98.913	98.6993	98.7862	98.7333	99.9992	99.9982	98.7916	100	99.9973	98.8276	98.8191	98.7903	98.7228	98.7369	98.7993	98.808	98.7844	98.7985
GCA_031795625.1	98.8958	98.8958	98.8958	98.8958	98.8958	98.8958	98.8958	98.8958	98.8958	98.8958	98.8958	98.8958	98.8958	98.8958	98.8958	98.795	98.855	98.8396	99.9957	98.8134	98.8504	98.8481	98.8573	98.8176	98.8192	98.8127	98.8282	99.9576	98.8268	98.877	98.9646	98.9222	98.7628	98.8032	98.7975	99.9952	99.9963	98.8524	99.9983	100	98.8713	98.8547	98.8544	98.7788	98.8391	98.8324	98.8583	98.8603	98.8587
GCA_031795645.1	99.7376	99.7376	99.7376	99.7376	99.7376	99.7376	99.7376	99.7376	99.7376	99.7376	99.7376	99.7376	99.7376	99.7376	99.7376	99.7799	99.802	99.8964	98.9438	99.7896	99.8112	99.8941	99.9278	99.9635	99.8019	99.8143	99.8196	99.0183	99.886	99.1715	99.0368	99.0284	99.9127	99.8645	99.9019	98.9194	98.92	99.8886	98.9276	98.897	100	99.9965	99.9974	99.9252	99.8473	99.998	99.9993	99.9961	99.9933
GCA_031795655.1	99.7403	99.7403	99.7403	99.7403	99.7403	99.7403	99.7403	99.7403	99.7403	99.7403	99.7403	99.7403	99.7403	99.7403	99.7403	99.8213	99.8075	99.9044	98.964	99.8103	99.7907	99.8996	99.9422	99.9669	99.8537	99.8468	99.8251	99.0304	99.8833	99.1969	99.0689	99.0381	99.9015	99.8738	99.8914	98.9766	98.9914	99.8906	98.9731	98.9561	99.9991	100	99.9993	99.9235	99.8651	99.9978	99.9986	99.9983	99.9968
GCA_031795795.1	99.7517	99.7517	99.7517	99.7517	99.7517	99.7517	99.7517	99.7517	99.7517	99.7517	99.7517	99.7517	99.7517	99.7517	99.7517	99.8394	99.8178	99.9029	98.975	99.8349	99.8244	99.9036	99.9307	99.9561	99.8448	99.8361	99.8227	99.0504	99.8846	99.1769	99.0298	98.9873	99.9308	99.8795	99.8925	98.99	98.9901	99.8863	98.9741	98.9612	99.9981	99.9974	100	99.9441	99.8713	99.9987	99.9978	99.9983	99.9983
GCA_031795815.1	99.6664	99.6664	99.6664	99.6664	99.6664	99.6664	99.6664	99.6664	99.6664	99.6664	99.6664	99.6664	99.6664	99.6664	99.6664	99.7171	99.7371	99.8654	98.8426	99.7104	99.7292	99.8656	99.9296	99.9203	99.6904	99.7059	99.7307	98.9088	99.8517	99.1009	98.9276	98.9211	99.9803	99.8409	99.8608	98.8477	98.8321	99.8538	98.8312	98.8056	99.942	99.9387	99.9381	100	99.703	99.9365	99.9358	99.9318	99.9328
GCA_031795835.1	99.6141	99.6141	99.6141	99.6141	99.6141	99.6141	99.6141	99.6141	99.6141	99.6141	99.6141	99.6141	99.6141	99.6141	99.6141	99.9277	99.9173	99.841	98.7627	99.9325	99.9406	99.8572	99.8288	99.7619	99.9368	99.9611	99.9415	98.9395	99.8455	99.1019	98.9466	98.9874	99.6811	99.8508	99.8459	98.8009	98.7794	99.8625	98.7695	98.7808	99.855	99.8476	99.8433	99.713	100	99.8398	99.8512	99.8383	99.8219
GCA_031795915.1	99.7171	99.7171	99.7171	99.7171	99.7171	99.7171	99.7171	99.7171	99.7171	99.7171	99.7171	99.7171	99.7171	99.7171	99.7171	99.8076	99.8119	99.9112	98.9255	99.795	99.8021	99.9116	99.9169	99.9684	99.8416	99.8104	99.8097	99.0149	99.8817	99.1893	99.0336	99.035	99.9265	99.8895	99.8959	98.933	98.9458	99.8897	98.9269	98.9243	99.9992	99.9987	99.9991	99.9357	99.8634	100	99.9993	99.9992	99.9981
GCA_031795925.1	99.7278	99.7278	99.7278	99.7278	99.7278	99.7278	99.7278	99.7278	99.7278	99.7278	99.7278	99.7278	99.7278	99.7278	99.7278	99.7829	99.7958	99.9069	98.9001	99.7889	99.803	99.9063	99.9309	99.9676	99.8296	99.8276	99.8111	98.993	99.8783	99.1483	99.021	98.9967	99.9278	99.8681	99.8903	98.9287	98.9286	99.8829	98.921	98.8756	99.9991	99.999	99.9985	99.936	99.8634	99.9979	100	99.9981	99.9956
GCA_031795975.1	99.7542	99.7542	99.7542	99.7542	99.7542	99.7542	99.7542	99.7542	99.7542	99.7542	99.7542	99.7542	99.7542	99.7542	99.7542	99.8207	99.8215	99.8933	98.9654	99.8298	99.8264	99.8949	99.918	99.9696	99.8303	99.7993	99.8212	99.0215	99.8883	99.169	99.0573	98.9961	99.9328	99.8823	99.8926	98.9432	98.9342	99.8892	98.9294	98.932	99.9989	99.9983	99.9992	99.9463	99.8494	99.9972	99.9982	100	99.9963
GCA_031795995.1	99.7316	99.7316	99.7316	99.7316	99.7316	99.7316	99.7316	99.7316	99.7316	99.7316	99.7316	99.7316	99.7316	99.7316	99.7316	99.7905	99.8038	99.8908	98.931	99.8061	99.8113	99.8906	99.9315	99.9665	99.8002	99.8191	99.8179	99.02	99.8819	99.1631	99.0296	99.0251	99.927	99.8643	99.8941	98.9439	98.9667	99.8845	98.9363	98.901	99.9965	99.9969	99.9991	99.934	99.8507	99.997	99.9988	99.9969	100
GCA_031796035.1	99.7018	99.7018	99.7018	99.7018	99.7018	99.7018	99.7018	99.7018	99.7018	99.7018	99.7018	99.7018	99.7018	99.7018	99.7018	99.8895	99.891	99.7849	98.8122	99.8906	99.8913	99.806	99.772	99.6743	99.9088	99.8703	99.9014	98.8774	99.7912	99.1359	99.0716	99.0061	99.7096	99.7415	99.786	98.8378	98.8392	99.7536	98.8502	98.847	99.8494	99.8281	99.8308	99.7285	99.8696	99.8268	99.8377	99.8296	99.8378
GCA_031796055.1	99.756	99.756	99.756	99.756	99.756	99.756	99.756	99.756	99.756	99.756	99.756	99.756	99.756	99.756	99.756	99.7859	99.7836	99.9065	98.9411	99.769	99.7914	99.904	99.9184	99.9668	99.8056	99.8169	99.797	99.0014	99.8797	99.158	99.0426	98.9984	99.926	99.8683	99.8816	98.9142	98.9377	99.8848	98.9306	98.882	99.9978	99.9982	99.999	99.938	99.8569	99.9992	99.9982	99.9983	99.9986
GCA_031796095.1	99.7447	99.7447	99.7447	99.7447	99.7447	99.7447	99.7447	99.7447	99.7447	99.7447	99.7447	99.7447	99.7447	99.7447	99.7447	99.82	99.8111	99.8957	98.9345	99.8209	99.8278	99.8962	99.9281	99.9576	99.8326	99.8067	99.822	99.0212	99.8901	99.1705	99.0178	98.9866	99.912	99.884	99.898	98.9507	98.9338	99.891	98.9508	98.9162	99.9965	99.9944	99.9945	99.9419	99.8365	99.9944	99.9968	99.9944	99.9917
GCA_031796135.1	99.698	99.698	99.698	99.698	99.698	99.698	99.698	99.698	99.698	99.698	99.698	99.698	99.698	99.698	99.698	99.83	99.801	99.9978	98.8657	99.8209	99.8243	99.9989	99.8703	99.8717	99.8673	99.8339	99.8241	98.9736	99.9918	99.1609	98.98	99.0123	99.8169	99.994	99.998	98.872	98.8892	99.9883	98.8619	98.8907	99.8841	99.8868	99.886	99.8165	99.8516	99.8659	99.8809	99.8807	99.8786
GCA_031796155.1	99.7309	99.7309	99.7309	99.7309	99.7309	99.7309	99.7309	99.7309	99.7309	99.7309	99.7309	99.7309	99.7309	99.7309	99.7309	99.9607	99.9405	99.826	98.7724	99.9595	99.9649	99.8134	99.7704	99.7563	99.9191	99.9847	99.9664	98.9221	99.8369	99.0827	98.9298	99.0054	99.7	99.8135	99.8202	98.7606	98.7724	99.8082	98.7735	98.7575	99.8454	99.8323	99.8378	99.7058	99.9697	99.8309	99.8337	99.8377	99.8283
GCA_031796175.1	99.669	99.669	99.669	99.669	99.669	99.669	99.669	99.669	99.669	99.669	99.669	99.669	99.669	99.669	99.669	99.7678	99.7464	99.9449	98.8556	99.7555	99.7761	99.92	99.8707	99.8307	99.7462	99.6529	99.7759	98.9827	99.9076	99.0809	98.9973	98.9682	99.8263	99.9603	99.938	98.8591	98.8834	99.9171	98.9142	98.8405	99.8302	99.8314	99.8326	99.84	99.7196	99.8277	99.8246	99.8336	99.8233
GCA_031796215.1	99.6007	99.6007	99.6007	99.6007	99.6007	99.6007	99.6007	99.6007	99.6007	99.6007	99.6007	99.6007	99.6007	99.6007	99.6007	99.9572	99.946	99.8433	98.7574	99.9387	99.9357	99.8343	99.7829	99.7133	99.9411	99.9403	99.9361	98.9241	99.8273	99.0636	99.0276	99.0397	99.7034	99.8648	99.8256	98.8015	98.7467	99.851	98.7877	98.7465	99.7845	99.7823	99.7845	99.727	99.9299	99.7672	99.7881	99.7829	99.7696
GCA_031796235.1	99.794	99.794	99.794	99.794	99.794	99.794	99.794	99.794	99.794	99.794	99.794	99.794	99.794	99.794	99.794	99.8268	99.8438	99.9172	98.9323	99.8507	99.854	99.9106	99.9331	99.9394	99.8244	99.8277	99.8481	99.032	99.9033	99.1646	99.0582	98.9765	99.9184	99.9251	99.9263	98.9813	98.9814	99.8848	98.986	98.9653	99.9537	99.9536	99.9737	99.9699	99.8899	99.9538	99.9539	99.9706	99.9517
GCA_031796255.1	99.6914	99.6914	99.6914	99.6914	99.6914	99.6914	99.6914	99.6914	99.6914	99.6914	99.6914	99.6914	99.6914	99.6914	99.6914	99.902	99.8807	99.77	98.8257	99.8907	99.8997	99.8007	99.7705	99.676	99.901	99.8933	99.9002	98.8951	99.7854	99.1084	99.0771	98.9808	99.6995	99.7454	99.7809	98.8541	98.8561	99.7526	98.8452	98.8327	99.8446	99.8183	99.8158	99.7396	99.8951	99.817	99.8303	99.7996	99.8292
GCA_031796275.1	99.694	99.694	99.694	99.694	99.694	99.694	99.694	99.694	99.694	99.694	99.694	99.694	99.694	99.694	99.694	99.9488	99.9309	99.8223	98.8385	99.9555	99.9539	99.8025	99.8152	99.7754	99.8958	99.9868	99.9385	98.9175	99.8229	99.1113	98.9232	99.0087	99.7303	99.8128	99.8127	98.8447	98.8501	99.8059	98.8212	98.8026	99.8515	99.844	99.8503	99.7157	99.9616	99.8343	99.8367	99.8437	99.8361
GCA_031796295.1	99.6834	99.6834	99.6834	99.6834	99.6834	99.6834	99.6834	99.6834	99.6834	99.6834	99.6834	99.6834	99.6834	99.6834	99.6834	99.9206	99.9217	99.8261	98.8648	99.9065	99.9131	99.7979	99.7945	99.7699	99.8883	99.9691	99.9084	98.9646	99.8191	99.1179	98.9601	98.9926	99.7753	99.7759	99.8197	98.8483	98.8377	99.8183	98.8324	98.8401	99.8497	99.8356	99.8272	99.7506	99.9321	99.8196	99.8353	99.8267	99.8193
GCA_031796315.1	99.7089	99.7089	99.7089	99.7089	99.7089	99.7089	99.7089	99.7089	99.7089	99.7089	99.7089	99.7089	99.7089	99.7089	99.7089	99.9815	99.9691	99.8286	98.807	99.9667	99.9788	99.8277	99.7868	99.7329	99.9489	99.9403	99.9804	98.9761	99.8133	99.0926	99.0257	99.02	99.7084	99.8786	99.8251	98.7885	98.7616	99.8604	98.8099	98.7891	99.791	99.7829	99.7765	99.7393	99.9602	99.7711	99.7608	99.7599	99.7833
GCA_031796335.1	99.7178	99.7178	99.7178	99.7178	99.7178	99.7178	99.7178	99.7178	99.7178	99.7178	99.7178	99.7178	99.7178	99.7178	99.7178	99.8069	99.8295	99.8678	98.9506	99.8089	99.8256	99.8557	99.9737	99.9529	99.8668	99.8761	99.8298	99.0214	99.863	99.1352	99.0661	99.0025	99.9348	99.848	99.8764	98.9443	98.9274	99.8663	98.9346	98.9059	99.9727	99.9695	99.9809	99.9554	99.8903	99.972	99.9737	99.9787	99.9688
GCA_031796355.1	99.6537	99.6537	99.6537	99.6537	99.6537	99.6537	99.6537	99.6537	99.6537	99.6537	99.6537	99.6537	99.6537	99.6537	99.6537	99.9575	99.9491	99.8308	98.7586	99.9357	99.932	99.8219	99.7897	99.6993	99.9367	99.9277	99.9363	98.884	99.8288	99.0706	99.0212	99.043	99.697	99.8438	99.8111	98.7922	98.7591	99.8381	98.7726	98.7682	99.797	99.784	99.7872	99.7085	99.9216	99.7686	99.7906	99.7747	99.7924
GCA_031796375.1	99.6059	99.6059	99.6059	99.6059	99.6059	99.6059	99.6059	99.6059	99.6059	99.6059	99.6059	99.6059	99.6059	99.6059	99.6059	99.913	99.9234	99.8646	98.7503	99.9285	99.9191	99.8648	99.8034	99.7849	99.9512	99.9619	99.9181	98.9299	99.8484	99.0634	98.976	98.965	99.7317	99.8557	99.8538	98.7723	98.7672	99.8438	98.766	98.7791	99.8851	99.8662	99.8693	99.7318	99.9346	99.8697	99.8737	99.8725	99.8762
GCA_031796395.1	99.6697	99.6697	99.6697	99.6697	99.6697	99.6697	99.6697	99.6697	99.6697	99.6697	99.6697	99.6697	99.6697	99.6697	99.6697	99.7926	99.797	99.8762	98.8001	99.7784	99.793	99.8623	99.8239	99.8087	99.7812	99.8439	99.81	98.9385	99.8827	99.0844	98.8965	98.7945	99.7923	99.8631	99.9034	98.8343	98.7981	99.865	98.789	98.8083	99.8536	99.8277	99.8468	99.8068	99.7657	99.8211	99.8389	99.8428	99.8453
GCA_031796415.1	99.6777	99.6777	99.6777	99.6777	99.6777	99.6777	99.6777	99.6777	99.6777	99.6777	99.6777	99.6777	99.6777	99.6777	99.6777	99.8254	99.7975	99.8474	98.7961	99.8293	99.8067	99.8608	99.8034	99.7793	99.7859	99.8242	99.8208	98.9847	99.8849	99.0831	98.9305	98.9028	99.7693	99.8537	99.8687	98.8587	98.8274	99.864	98.8104	98.8014	99.8469	99.838	99.8634	99.783	99.8099	99.8129	99.8349	99.8538	99.8522
GCA_031796435.1	99.5847	99.5847	99.5847	99.5847	99.5847	99.5847	99.5847	99.5847	99.5847	99.5847	99.5847	99.5847	99.5847	99.5847	99.5847	99.8833	99.8949	99.8309	98.7864	99.9142	99.9068	99.8332	99.8045	99.741	99.9443	99.938	99.903	98.9326	99.8316	99.0746	98.9667	98.9658	99.7463	99.8103	99.8472	98.8043	98.7783	99.8331	98.7947	98.7839	99.8321	99.8302	99.8318	99.7398	99.9295	99.8275	99.8187	99.82	99.8256
GCA_031796455.1	99.5994	99.5994	99.5994	99.5994	99.5994	99.5994	99.5994	99.5994	99.5994	99.5994	99.5994	99.5994	99.5994	99.5994	99.5994	99.913	99.8883	99.8474	98.7353	99.9045	99.914	99.8452	99.8209	99.7407	99.9292	99.9493	99.91	98.8847	99.8292	99.0455	98.9589	98.9566	99.707	99.7827	99.8372	98.7863	98.7762	99.8498	98.7519	98.7595	99.8763	99.8652	99.8615	99.7024	99.9237	99.8698	99.8517	99.8526	99.8622
GCA_031796475.1	99.6135	99.6135	99.6135	99.6135	99.6135	99.6135	99.6135	99.6135	99.6135	99.6135	99.6135	99.6135	99.6135	99.6135	99.6135	99.9433	99.9266	99.8333	98.765	99.9328	99.9334	99.8473	99.8206	99.7137	99.9694	99.9487	99.9434	98.8957	99.845	99.073	98.9486	98.9596	99.6871	99.8189	99.8312	98.7539	98.7467	99.8214	98.7735	98.7138	99.8686	99.8522	99.8542	99.6985	99.9692	99.8302	99.8611	99.8504	99.8354
GCA_031796495.1	99.7021	99.7021	99.7021	99.7021	99.7021	99.7021	99.7021	99.7021	99.7021	99.7021	99.7021	99.7021	99.7021	99.7021	99.7021	99.9361	99.9396	99.8367	98.7307	99.953	99.9528	99.8316	99.7917	99.7782	99.8924	99.9906	99.9435	98.9418	99.853	99.0957	98.9566	98.9901	99.7189	99.7958	99.8198	98.7264	98.7408	99.8104	98.7676	98.7466	99.8498	99.84	99.833	99.7329	99.944	99.8187	99.8373	99.8301	99.818
GCA_031796515.1	98.9641	98.9641	98.9641	98.9641	98.9641	98.9641	98.9641	98.9641	98.9641	98.9641	98.9641	98.9641	98.9641	98.9641	98.9641	98.9848	98.9581	98.9341	99.8637	98.9495	98.9861	98.9497	98.9984	98.9576	98.8739	98.9627	98.9735	99.8758	98.9408	98.9935	99.0634	99.0099	98.8435	98.9321	98.9323	99.8346	99.8458	98.9279	99.8382	99.8334	99.0729	99.0541	99.053	98.9238	98.8956	99.0319	99.0215	99.0247	99.0137
GCA_031796535.1	98.9845	98.9845	98.9845	98.9845	98.9845	98.9845	98.9845	98.9845	98.9845	98.9845	98.9845	98.9845	98.9845	98.9845	98.9845	98.9777	98.9105	98.8886	99.8502	98.9152	98.9734	98.9093	98.9425	98.8743	98.8619	98.9376	98.9913	99.9008	98.8775	98.9889	99.0338	98.986	98.851	98.9419	98.9104	99.8574	99.836	98.9319	99.8544	99.8347	98.9732	98.9896	98.9822	98.8768	98.8947	98.9816	98.9584	98.9415	98.9706
GCA_031796555.1	99.6771	99.6771	99.6771	99.6771	99.6771	99.6771	99.6771	99.6771	99.6771	99.6771	99.6771	99.6771	99.6771	99.6771	99.6771	99.7259	99.7245	99.9284	98.8418	99.7188	99.7241	99.9202	99.8689	99.7916	99.7039	99.673	99.7475	98.9745	99.9381	99.0675	99.0257	98.9371	99.8249	99.9496	99.9043	98.8632	98.8421	99.9035	98.8844	98.8219	99.8397	99.8291	99.824	99.8182	99.7397	99.8299	99.8396	99.8149	99.8366
GCA_031796575.1	99.6774	99.6774	99.6774	99.6774	99.6774	99.6774	99.6774	99.6774	99.6774	99.6774	99.6774	99.6774	99.6774	99.6774	99.6774	99.7348	99.6991	99.9364	98.8459	99.7024	99.7141	99.9252	99.8697	99.7951	99.7367	99.6751	99.7237	98.9707	99.9229	99.0482	99.0268	98.9679	99.8229	99.954	99.9267	98.8931	98.8945	99.9071	98.8814	98.8676	99.8719	99.861	99.8753	99.7987	99.7442	99.8461	99.8687	99.8689	99.8701
GCA_031796595.1	99.677	99.677	99.677	99.677	99.677	99.677	99.677	99.677	99.677	99.677	99.677	99.677	99.677	99.677	99.677	99.7685	99.7339	99.9444	98.8264	99.7252	99.7426	99.9203	99.8696	99.8364	99.722	99.6594	99.7525	98.98	99.9251	99.0807	98.9901	98.9568	99.8117	99.9619	99.9206	98.8454	98.8489	99.9101	98.8685	98.8331	99.8545	99.8531	99.8652	99.8284	99.7273	99.8514	99.8531	99.8517	99.8528
GCA_031796615.1	99.6648	99.6648	99.6648	99.6648	99.6648	99.6648	99.6648	99.6648	99.6648	99.6648	99.6648	99.6648	99.6648	99.6648	99.6648	99.7474	99.7019	99.9391	98.8363	99.7202	99.7218	99.9142	99.8762	99.8403	99.7387	99.6994	99.7391	98.9948	99.9116	99.0527	98.9468	98.9572	99.8517	99.9341	99.9104	98.8554	98.8659	99.8886	98.8802	98.8202	99.8479	99.8494	99.8754	99.8448	99.7411	99.8714	99.8602	99.8587	99.8733
GCA_031796625.1	99.6698	99.6698	99.6698	99.6698	99.6698	99.6698	99.6698	99.6698	99.6698	99.6698	99.6698	99.6698	99.6698	99.6698	99.6698	99.7696	99.739	99.9442	98.8769	99.7568	99.7489	99.936	99.8857	99.8194	99.7133	99.7015	99.7802	98.963	99.9355	99.0896	99.0385	98.9663	99.8389	99.9511	99.9403	98.8603	98.8686	99.9111	98.8843	98.8543	99.8926	99.8875	99.8887	99.8329	99.7571	99.8576	99.8841	99.8789	99.8901
GCA_031796655.1	99.6619	99.6619	99.6619	99.6619	99.6619	99.6619	99.6619	99.6619	99.6619	99.6619	99.6619	99.6619	99.6619	99.6619	99.6619	99.765	99.7321	99.9445	98.8568	99.7174	99.7632	99.928	99.8513	99.8348	99.7105	99.6781	99.7499	98.9745	99.9252	99.0874	98.9981	98.9423	99.7974	99.9377	99.9142	98.8498	98.8362	99.9026	98.8732	98.827	99.8488	99.8513	99.8394	99.8031	99.7373	99.8717	99.8441	99.8396	99.8664
GCA_031796675.1	99.683	99.683	99.683	99.683	99.683	99.683	99.683	99.683	99.683	99.683	99.683	99.683	99.683	99.683	99.683	99.7549	99.7246	99.9361	98.8303	99.7193	99.746	99.9254	99.8834	99.8241	99.7935	99.709	99.7405	98.937	99.9282	99.0907	99.0031	98.9599	99.8244	99.9466	99.9095	98.8558	98.8625	99.9005	98.8714	98.8234	99.8582	99.8481	99.8441	99.8174	99.733	99.8401	99.8705	99.8289	99.8582
GCA_031796695.1	99.7248	99.7248	99.7248	99.7248	99.7248	99.7248	99.7248	99.7248	99.7248	99.7248	99.7248	99.7248	99.7248	99.7248	99.7248	99.9473	99.945	99.8299	98.7844	99.9484	99.9624	99.8326	99.7963	99.8021	99.9146	99.9906	99.959	98.9548	99.836	99.0395	98.9784	99.0272	99.743	99.784	99.8326	98.8237	98.7877	99.8147	98.7837	98.776	99.872	99.8516	99.862	99.7508	99.969	99.8319	99.863	99.8429	99.8425
GCA_031796715.1	99.6844	99.6844	99.6844	99.6844	99.6844	99.6844	99.6844	99.6844	99.6844	99.6844	99.6844	99.6844	99.6844	99.6844	99.6844	99.7685	99.7656	99.9219	98.8317	99.7313	99.7585	99.9204	99.8848	99.8417	99.7964	99.716	99.7537	98.9689	99.9256	99.0849	98.9864	98.9332	99.8225	99.9436	99.9222	98.8551	98.8667	99.9139	98.8655	98.8509	99.8738	99.8741	99.8807	99.8404	99.7722	99.8583	99.8687	99.8721	99.8578
GCA_031796735.1	99.6618	99.6618	99.6618	99.6618	99.6618	99.6618	99.6618	99.6618	99.6618	99.6618	99.6618	99.6618	99.6618	99.6618	99.6618	99.7746	99.7159	99.947	98.8328	99.7282	99.7256	99.9298	99.8676	99.8503	99.7026	99.6908	99.7384	98.9646	99.9223	99.0903	99.0336	98.9549	99.7996	99.963	99.9322	98.8797	98.8448	99.9071	98.8847	98.8471	99.857	99.856	99.8664	99.8151	99.7602	99.8634	99.859	99.8561	99.8683
GCA_031796755.1	99.7534	99.7534	99.7534	99.7534	99.7534	99.7534	99.7534	99.7534	99.7534	99.7534	99.7534	99.7534	99.7534	99.7534	99.7534	99.7807	99.8086	99.9113	98.9029	99.8151	99.8109	99.9123	99.954	99.9524	99.7935	99.8214	99.8137	98.9615	99.9126	99.1406	99.042	99.0068	99.9528	99.911	99.9153	98.9647	98.9692	99.8853	98.9422	98.9565	99.9681	99.9623	99.9739	99.9608	99.854	99.9619	99.9677	99.9694	99.9638
GCA_031796765.1	99.769	99.769	99.769	99.769	99.769	99.769	99.769	99.769	99.769	99.769	99.769	99.769	99.769	99.769	99.769	99.7934	99.8014	99.8631	98.916	99.8039	99.8317	99.8666	99.9701	99.9369	99.8302	99.7956	99.844	98.9846	99.855	99.1419	99.052	99.0164	99.9431	99.8676	99.8737	98.9005	98.9322	99.873	98.9325	98.8785	99.9601	99.9675	99.9768	99.9563	99.8595	99.9684	99.9473	99.975	99.9621
GCA_031796795.1	99.7372	99.7372	99.7372	99.7372	99.7372	99.7372	99.7372	99.7372	99.7372	99.7372	99.7372	99.7372	99.7372	99.7372	99.7372	99.8274	99.8052	99.8685	98.9119	99.8101	99.8275	99.8754	99.9321	99.9604	99.8167	99.8126	99.8071	98.9856	99.8745	99.1168	99.0497	99.0274	99.941	99.8788	99.8861	98.9232	98.9191	99.8674	98.9179	98.9299	99.9893	99.9852	99.9888	99.9496	99.8383	99.9877	99.9877	99.9841	99.9831
GCA_031796815.1	99.7367	99.7367	99.7367	99.7367	99.7367	99.7367	99.7367	99.7367	99.7367	99.7367	99.7367	99.7367	99.7367	99.7367	99.7367	99.8709	99.8378	99.8562	98.8853	99.8192	99.8499	99.8254	99.9763	99.9113	99.8573	99.8637	99.8454	98.9734	99.8469	99.25	99.0301	99.022	99.8862	99.7814	99.8625	98.901	98.8823	99.8569	98.9022	98.8928	99.9955	99.9931	99.9937	99.908	99.8722	99.9916	99.9906	99.9935	99.9889
GCA_031796835.1	99.773	99.773	99.773	99.773	99.773	99.773	99.773	99.773	99.773	99.773	99.773	99.773	99.773	99.773	99.773	99.8037	99.7864	99.8906	98.952	99.8022	99.8114	99.8764	99.9495	99.9672	99.8299	99.845	99.7887	99.0046	99.8762	99.1372	99.0763	99.0366	99.9496	99.8793	99.8916	98.9502	98.9317	99.869	98.9281	98.9172	99.9892	99.9864	99.9848	99.9501	99.8428	99.9842	99.989	99.9811	99.9834
GCA_031796855.1	99.7171	99.7171	99.7171	99.7171	99.7171	99.7171	99.7171	99.7171	99.7171	99.7171	99.7171	99.7171	99.7171	99.7171	99.7171	99.9622	99.934	99.8364	98.8077	99.9391	99.9556	99.8126	99.8205	99.7747	99.9424	99.9855	99.9435	98.9218	99.8382	99.0825	98.995	99.0314	99.7518	99.7957	99.8378	98.8088	98.8204	99.8169	98.812	98.7907	99.8698	99.8566	99.8421	99.758	99.9679	99.8568	99.8577	99.847	99.8553
GCA_031796875.1	99.7322	99.7322	99.7322	99.7322	99.7322	99.7322	99.7322	99.7322	99.7322	99.7322	99.7322	99.7322	99.7322	99.7322	99.7322	99.8644	99.8336	99.7623	98.8704	99.8603	99.8682	99.7488	99.9644	99.9339	99.8791	99.8542	99.8822	99.0242	99.7539	99.2397	99.036	99.0519	99.871	99.7065	99.7816	98.8785	98.8876	99.7948	98.9133	98.8759	99.9866	99.9844	99.9871	99.914	99.8818	99.9859	99.9886	99.9864	99.9852
GCA_031796895.1	99.671	99.671	99.671	99.671	99.671	99.671	99.671	99.671	99.671	99.671	99.671	99.671	99.671	99.671	99.671	99.7658	99.7628	99.9457	98.8871	99.7639	99.7713	99.9372	99.8567	99.8159	99.739	99.7075	99.7697	99.0115	99.9343	99.0754	99.0388	98.964	99.8205	99.9817	99.9398	98.8866	98.8741	99.9242	98.9245	98.9006	99.8694	99.8616	99.8714	99.8001	99.7751	99.8464	99.8599	99.8921	99.8654
GCA_031796915.1	99.6897	99.6897	99.6897	99.6897	99.6897	99.6897	99.6897	99.6897	99.6897	99.6897	99.6897	99.6897	99.6897	99.6897	99.6897	99.7658	99.7029	99.9469	98.8424	99.7154	99.7133	99.918	99.8907	99.8331	99.7443	99.7077	99.7344	99.0245	99.9333	99.0895	98.9837	98.9506	99.8471	99.9758	99.9154	98.8753	98.8696	99.9187	98.9266	98.8604	99.8453	99.8423	99.8478	99.8423	99.7523	99.8536	99.8388	99.8429	99.844
GCA_031796935.1	99.0439	99.0439	99.0439	99.0439	99.0439	99.0439	99.0439	99.0439	99.0439	99.0439	99.0439	99.0439	99.0439	99.0439	99.0439	99.0187	98.9424	98.9239	99.934	98.9393	98.973	98.9753	98.9802	98.9332	98.9468	98.9768	98.9649	99.956	98.9741	98.9527	99.0624	99.0023	98.8761	98.9691	98.9361	99.935	99.9301	98.9773	99.9298	99.9313	99.0253	99.0283	99.0124	98.9006	98.9427	98.9808	99.009	99.0178	99.0265
GCA_031796955.1	98.9962	98.9962	98.9962	98.9962	98.9962	98.9962	98.9962	98.9962	98.9962	98.9962	98.9962	98.9962	98.9962	98.9962	98.9962	99.0149	98.9872	98.9615	99.8907	98.9981	98.9959	98.989	99.0393	98.9888	98.9999	98.9841	98.9659	99.9849	98.9936	99.0161	99.0784	99.0048	98.9003	98.9713	98.9811	99.8757	99.8868	99.0101	99.8911	99.8776	99.0081	99.0141	99.0111	98.919	98.9434	99.0303	98.9974	99.0152	99.0204
GCA_031796975.1	99.7099	99.7099	99.7099	99.7099	99.7099	99.7099	99.7099	99.7099	99.7099	99.7099	99.7099	99.7099	99.7099	99.7099	99.7099	99.9301	99.9478	99.8252	98.8143	99.9612	99.9551	99.8117	99.7998	99.7639	99.9205	99.9935	99.9588	98.9101	99.8288	99.0922	98.955	98.9903	99.7294	99.8128	99.8183	98.8029	98.787	99.8217	98.8104	98.7975	99.8492	99.8283	99.8332	99.7297	99.9596	99.8038	99.8361	99.8207	99.8164
GCA_031797005.1	99.754	99.754	99.754	99.754	99.754	99.754	99.754	99.754	99.754	99.754	99.754	99.754	99.754	99.754	99.754	99.7896	99.7921	99.8889	98.8976	99.801	99.8184	99.8865	99.9561	99.9672	99.8	99.8258	99.809	98.9945	99.865	99.1705	99.0618	99.0139	99.9006	99.8792	99.8793	98.9029	98.9313	99.8626	98.9108	98.8765	99.9952	99.9919	99.9955	99.9311	99.8505	99.9924	99.9955	99.9913	99.9907
GCA_031797115.1	99.7402	99.7402	99.7402	99.7402	99.7402	99.7402	99.7402	99.7402	99.7402	99.7402	99.7402	99.7402	99.7402	99.7402	99.7402	99.761	99.7672	99.8439	98.8895	99.7762	99.7851	99.8548	99.9502	99.9842	99.7643	99.8175	99.7855	98.9982	99.8339	99.1101	99.0036	98.9753	99.9305	99.8328	99.8654	98.9047	98.9107	99.8593	98.9076	98.8587	99.9949	99.9909	99.9905	99.9547	99.8152	99.9899	99.9952	99.9863	99.9889
GCA_031797135.1	99.6429	99.6429	99.6429	99.6429	99.6429	99.6429	99.6429	99.6429	99.6429	99.6429	99.6429	99.6429	99.6429	99.6429	99.6429	99.9944	99.9166	99.8401	98.78	99.9529	99.9295	99.8618	99.8006	99.6797	99.9533	99.9528	99.9302	98.968	99.8158	99.0527	99.0277	99.0339	99.7281	99.8627	99.8132	98.8073	98.7427	99.8501	98.7709	98.7422	99.8061	99.8016	99.8118	99.7221	99.9336	99.7946	99.811	99.8056	99.7862
GCA_031797155.1	99.7478	99.7478	99.7478	99.7478	99.7478	99.7478	99.7478	99.7478	99.7478	99.7478	99.7478	99.7478	99.7478	99.7478	99.7478	99.8174	99.8176	99.9319	98.9333	99.8352	99.8279	99.9329	99.9346	99.9554	99.8308	99.8377	99.8375	99.017	99.9288	99.1771	99.0547	98.9776	99.9254	99.9157	99.9205	98.9854	98.9827	99.913	98.9705	98.9774	99.9786	99.9759	99.9536	99.9631	99.8454	99.9758	99.9776	99.9501	99.9729
GCA_031797175.1	99.7379	99.7379	99.7379	99.7379	99.7379	99.7379	99.7379	99.7379	99.7379	99.7379	99.7379	99.7379	99.7379	99.7379	99.7379	99.9342	99.9311	99.8748	98.8945	99.932	99.9344	99.8626	99.8881	99.8805	99.9222	99.9382	99.9318	98.9599	99.8773	99.1186	99.0011	99.0109	99.8539	99.8189	99.8519	98.8858	98.9266	99.8337	98.9242	98.913	99.9172	99.9175	99.9171	99.842	99.9476	99.8864	99.9078	99.9037	99.9068
GCA_031797195.1	99.7108	99.7108	99.7108	99.7108	99.7108	99.7108	99.7108	99.7108	99.7108	99.7108	99.7108	99.7108	99.7108	99.7108	99.7108	99.943	99.9338	99.8252	98.7989	99.9183	99.9327	99.7893	99.8103	99.8065	99.8948	99.9365	99.936	98.9269	99.8141	99.083	98.9865	99.0467	99.7707	99.7968	99.8083	98.7722	98.7716	99.8176	98.8193	98.7487	99.8889	99.875	99.8695	99.7409	99.9343	99.8623	99.8846	99.8542	99.8726
GCA_031797275.1	99.6107	99.6107	99.6107	99.6107	99.6107	99.6107	99.6107	99.6107	99.6107	99.6107	99.6107	99.6107	99.6107	99.6107	99.6107	99.9951	99.9375	99.8337	98.761	99.9506	99.9339	99.8138	99.8075	99.6567	99.9688	99.9271	99.9376	98.9257	99.7995	99.0844	99.0155	99.0263	99.6469	99.8259	99.8002	98.7985	98.7561	99.82	98.7604	98.7774	99.7973	99.7976	99.7958	99.6888	99.9216	99.7672	99.7829	99.7763	99.7773
GCA_031797335.1	99.6061	99.6061	99.6061	99.6061	99.6061	99.6061	99.6061	99.6061	99.6061	99.6061	99.6061	99.6061	99.6061	99.6061	99.6061	99.9964	99.9281	99.8336	98.7509	99.9278	99.9414	99.8274	99.7865	99.6742	99.9659	99.9436	99.9323	98.9213	99.8118	99.091	99.0246	99.0429	99.7009	99.8514	99.8015	98.7883	98.7225	99.8377	98.7492	98.7562	99.7972	99.795	99.7918	99.7094	99.9096	99.7938	99.7854	99.7924	99.7927
GCA_031797355.1	99.6459	99.6459	99.6459	99.6459	99.6459	99.6459	99.6459	99.6459	99.6459	99.6459	99.6459	99.6459	99.6459	99.6459	99.6459	99.7591	99.7192	99.8224	98.8931	99.7346	99.7356	99.8394	99.9366	99.8991	99.7781	99.7861	99.7256	99.0222	99.8308	99.1095	98.9924	98.9516	99.8413	99.8163	99.8568	98.924	98.9105	99.8309	98.9099	98.8683	99.9753	99.9857	99.9878	99.8452	99.7924	99.9752	99.9887	99.988	99.9736
GCA_031797375.1	99.6354	99.6354	99.6354	99.6354	99.6354	99.6354	99.6354	99.6354	99.6354	99.6354	99.6354	99.6354	99.6354	99.6354	99.6354	99.7522	99.7241	99.8502	98.8951	99.7335	99.7032	99.8701	99.9479	99.8723	99.7942	99.7667	99.7477	98.9905	99.8636	99.1105	99.0131	98.9046	99.8174	99.8289	99.8622	98.9131	98.8936	99.8416	98.9231	98.8752	99.9773	99.9899	99.9892	99.8367	99.7925	99.9764	99.9901	99.9895	99.9744
GCA_031797415.1	99.7247	99.7247	99.7247	99.7247	99.7247	99.7247	99.7247	99.7247	99.7247	99.7247	99.7247	99.7247	99.7247	99.7247	99.7247	99.8321	99.8206	99.9846	98.8877	99.8342	99.815	99.9642	99.8691	99.8627	99.8342	99.7693	99.8035	98.9447	99.9808	99.2284	99.0056	99.0104	99.8172	99.9473	99.9468	98.91	98.907	99.934	98.8939	98.91	99.8643	99.8742	99.8876	99.8349	99.8193	99.8587	99.8602	99.8568	99.8815
GCA_031797495.1	99.709	99.709	99.709	99.709	99.709	99.709	99.709	99.709	99.709	99.709	99.709	99.709	99.709	99.709	99.709	99.9634	99.9431	99.8349	98.7774	99.9643	99.9674	99.8218	99.7929	99.7809	99.9374	99.9953	99.9698	98.9501	99.8347	99.0898	98.9073	98.9877	99.7697	99.8015	99.8391	98.7907	98.7933	99.8317	98.8025	98.7869	99.8546	99.8416	99.829	99.7307	99.9676	99.8229	99.8425	99.8379	99.8275
GCA_031797515.1	99.6777	99.6777	99.6777	99.6777	99.6777	99.6777	99.6777	99.6777	99.6777	99.6777	99.6777	99.6777	99.6777	99.6777	99.6777	99.9955	99.9184	99.8075	98.8057	99.9312	99.9309	99.8238	99.7673	99.6729	99.9721	99.9583	99.9313	98.9661	99.7955	99.054	99.0126	99.0232	99.6848	99.8621	99.79	98.8307	98.7869	99.8514	98.7984	98.7812	99.78	99.7904	99.7967	99.7007	99.8996	99.7756	99.7674	99.7784	99.7744
GCA_031797555.1	99.7405	99.7405	99.7405	99.7405	99.7405	99.7405	99.7405	99.7405	99.7405	99.7405	99.7405	99.7405	99.7405	99.7405	99.7405	99.9599	99.9548	99.7868	98.8163	99.9477	99.9611	99.7761	99.8453	99.7892	99.9226	99.9508	99.9644	98.9489	99.7717	99.0775	99.0343	99.0353	99.7768	99.8176	99.7862	98.8064	98.81	99.8431	98.7995	98.7999	99.8415	99.8535	99.8528	99.7912	99.9709	99.8392	99.8383	99.8539	99.8336
GCA_031797575.1	99.7321	99.7321	99.7321	99.7321	99.7321	99.7321	99.7321	99.7321	99.7321	99.7321	99.7321	99.7321	99.7321	99.7321	99.7321	99.9497	99.9628	99.8121	98.7945	99.9546	99.9596	99.7775	99.877	99.8189	99.9073	99.9529	99.9576	98.9465	99.8114	99.1264	99.0338	99.021	99.7697	99.7732	99.8025	98.8114	98.8035	99.8034	98.8217	98.8262	99.8866	99.8838	99.8836	99.7963	99.956	99.8854	99.8835	99.8815	99.8801
GCA_031797615.1	99.7198	99.7198	99.7198	99.7198	99.7198	99.7198	99.7198	99.7198	99.7198	99.7198	99.7198	99.7198	99.7198	99.7198	99.7198	99.9461	99.9588	99.8257	98.8545	99.9648	99.9657	99.8076	99.8316	99.7998	99.9137	99.9929	99.9503	98.9436	99.827	99.0933	98.9884	98.9976	99.7616	99.8046	99.8358	98.8231	98.8167	99.8055	98.8281	98.8034	99.875	99.8567	99.8546	99.7673	99.9662	99.8467	99.867	99.8593	99.8467
GCA_031797665.1	99.6949	99.6949	99.6949	99.6949	99.6949	99.6949	99.6949	99.6949	99.6949	99.6949	99.6949	99.6949	99.6949	99.6949	99.6949	99.9643	99.9584	99.8218	98.794	99.9661	99.9665	99.7904	99.8075	99.7989	99.9003	99.9957	99.97	98.9483	99.8209	99.0826	98.9361	99.0141	99.7499	99.8055	99.8225	98.7909	98.7924	99.8271	98.8129	98.7653	99.8516	99.8381	99.8289	99.7387	99.9689	99.821	99.8403	99.8296	99.8276
GCA_031797695.1	99.6627	99.6627	99.6627	99.6627	99.6627	99.6627	99.6627	99.6627	99.6627	99.6627	99.6627	99.6627	99.6627	99.6627	99.6627	99.9279	99.9185	99.8244	98.7685	99.9166	99.9422	99.8567	99.8107	99.7347	99.9704	99.9467	99.9526	98.9362	99.8391	99.0996	98.9733	99.0164	99.692	99.8308	99.8214	98.7708	98.7438	99.8543	98.7566	98.7465	99.877	99.8427	99.8521	99.689	99.9783	99.8227	99.8559	99.8458	99.8437
GCA_031797755.1	99.6857	99.6857	99.6857	99.6857	99.6857	99.6857	99.6857	99.6857	99.6857	99.6857	99.6857	99.6857	99.6857	99.6857	99.6857	99.9167	99.9053	99.8189	98.7706	99.9264	99.9408	99.8437	99.8123	99.7761	99.9467	99.9364	99.943	98.9693	99.8448	99.0519	99.0006	99.0545	99.7166	99.8194	99.8316	98.7822	98.7803	99.8356	98.7756	98.7826	99.8572	99.8536	99.847	99.7248	99.9836	99.8201	99.8448	99.8462	99.8145
GCA_031797795.1	99.722	99.722	99.722	99.722	99.722	99.722	99.722	99.722	99.722	99.722	99.722	99.722	99.722	99.722	99.722	99.9329	99.9442	99.8216	98.7785	99.9464	99.949	99.8218	99.801	99.7595	99.9312	99.9737	99.9309	98.9434	99.8292	99.0907	98.9951	99.0043	99.7196	99.792	99.8286	98.7885	98.8027	99.835	98.7916	98.7556	99.8394	99.8343	99.8387	99.721	99.9511	99.8172	99.8343	99.8259	99.8356
GCA_031797835.1	99.7587	99.7587	99.7587	99.7587	99.7587	99.7587	99.7587	99.7587	99.7587	99.7587	99.7587	99.7587	99.7587	99.7587	99.7587	99.8026	99.8453	99.9143	98.8735	99.8435	99.8311	99.914	99.9279	99.9428	99.8484	99.8304	99.8362	98.9428	99.9115	99.1202	99.0761	98.9825	99.9309	99.9155	99.9085	98.8892	98.9153	99.8836	98.9093	98.9228	99.9659	99.9623	99.9766	99.9455	99.8748	99.9655	99.9636	99.9729	99.9556
GCA_031797855.1	99.6367	99.6367	99.6367	99.6367	99.6367	99.6367	99.6367	99.6367	99.6367	99.6367	99.6367	99.6367	99.6367	99.6367	99.6367	99.9966	99.9148	99.8509	98.8142	99.9252	99.9233	99.855	99.7837	99.6652	99.9789	99.9492	99.9227	98.975	99.8384	99.0928	99.0252	98.9985	99.6773	99.8677	99.8357	98.8213	98.7785	99.8609	98.7656	98.7843	99.8155	99.8011	99.8102	99.7154	99.9295	99.7953	99.7889	99.7916	99.7819
GCA_031797935.1	99.7926	99.7926	99.7926	99.7926	99.7926	99.7926	99.7926	99.7926	99.7926	99.7926	99.7926	99.7926	99.7926	99.7926	99.7926	99.8202	99.8447	99.8812	98.9037	99.8297	99.8448	99.8829	99.9129	99.9063	99.8318	99.818	99.8474	98.9841	99.8863	99.1767	99.0462	99.0225	99.8652	99.8899	99.8849	98.9466	98.9269	99.8886	98.9307	98.9165	99.9327	99.9303	99.9365	99.8747	99.841	99.9298	99.9282	99.9298	99.9296
GCA_031797975.1	99.6083	99.6083	99.6083	99.6083	99.6083	99.6083	99.6083	99.6083	99.6083	99.6083	99.6083	99.6083	99.6083	99.6083	99.6083	99.9946	99.9303	99.8229	98.7749	99.9324	99.9451	99.8275	99.7655	99.674	99.9555	99.9566	99.9363	98.9681	99.8259	99.0958	99.0295	99.0647	99.686	99.8554	99.8241	98.8188	98.7462	99.8439	98.7758	98.7767	99.7731	99.7565	99.7548	99.7036	99.9105	99.7687	99.7471	99.7558	99.7669
GCA_031797995.1	99.6425	99.6425	99.6425	99.6425	99.6425	99.6425	99.6425	99.6425	99.6425	99.6425	99.6425	99.6425	99.6425	99.6425	99.6425	99.9906	99.9261	99.8276	98.8077	99.9328	99.9311	99.8164	99.7999	99.7081	99.9457	99.9455	99.9322	98.9399	99.8135	99.0556	99.0288	99.052	99.7044	99.8566	99.8096	98.809	98.7803	99.8221	98.7911	98.8082	99.82	99.8201	99.8182	99.7252	99.9144	99.8036	99.8114	99.8152	99.8031
GCA_031798015.1	99.7656	99.7656	99.7656	99.7656	99.7656	99.7656	99.7656	99.7656	99.7656	99.7656	99.7656	99.7656	99.7656	99.7656	99.7656	99.8145	99.8117	99.9235	98.936	99.8327	99.8084	99.9185	99.9304	99.9512	99.8164	99.8469	99.8247	99.0015	99.919	99.1622	99.0542	99.0144	99.9246	99.9089	99.9186	98.9689	98.9767	99.9002	98.956	98.9519	99.9655	99.9699	99.9785	99.9537	99.8517	99.9731	99.9639	99.9731	99.9679
GCA_031798075.1	99.6854	99.6854	99.6854	99.6854	99.6854	99.6854	99.6854	99.6854	99.6854	99.6854	99.6854	99.6854	99.6854	99.6854	99.6854	99.9511	99.9305	99.8225	98.7712	99.9567	99.9633	99.8082	99.8197	99.7605	99.919	99.9919	99.9513	98.9084	99.8291	99.0895	98.9231	98.9844	99.7294	99.7918	99.8225	98.7813	98.7999	99.8218	98.7816	98.7504	99.8562	99.8451	99.8476	99.7145	99.9646	99.8376	99.8375	99.8419	99.8385
GCA_031798135.1	99.6247	99.6247	99.6247	99.6247	99.6247	99.6247	99.6247	99.6247	99.6247	99.6247	99.6247	99.6247	99.6247	99.6247	99.6247	99.9549	99.8821	99.7954	98.7721	99.9006	99.9058	99.7915	99.7624	99.6911	99.9307	99.9482	99.906	98.9408	99.7912	99.0657	98.9821	98.9855	99.6817	99.8384	99.7914	98.7946	98.7545	99.8228	98.7782	98.7813	99.7715	99.7566	99.7786	99.7033	99.9013	99.7446	99.751	99.7641	99.74
GCA_031798145.1	99.7054	99.7054	99.7054	99.7054	99.7054	99.7054	99.7054	99.7054	99.7054	99.7054	99.7054	99.7054	99.7054	99.7054	99.7054	99.9449	99.9632	99.8295	98.773	99.9576	99.9564	99.8159	99.7971	99.7724	99.9	99.9848	99.9557	98.9316	99.8299	99.0836	98.9549	98.9958	99.7506	99.8146	99.8442	98.7654	98.7722	99.8483	98.7634	98.7812	99.8482	99.8319	99.835	99.7334	99.9705	99.8151	99.8327	99.8369	99.8166
GCA_031798175.1	99.6006	99.6006	99.6006	99.6006	99.6006	99.6006	99.6006	99.6006	99.6006	99.6006	99.6006	99.6006	99.6006	99.6006	99.6006	99.8851	99.9097	99.8438	98.7509	99.9104	99.9344	99.8614	99.8305	99.7306	99.9391	99.9399	99.9327	98.9718	99.8546	99.0697	98.9435	99.0256	99.697	99.8436	99.8358	98.7904	98.7552	99.8428	98.758	98.7675	99.8656	99.8544	99.8559	99.6943	99.9349	99.8434	99.8468	99.848	99.8254
GCA_031798215.1	99.756	99.756	99.756	99.756	99.756	99.756	99.756	99.756	99.756	99.756	99.756	99.756	99.756	99.756	99.756	99.8293	99.8102	99.8594	98.9036	99.8084	99.8293	99.8712	99.9559	99.9442	99.7705	99.7829	99.8219	99.0377	99.868	99.1831	99.0812	99.0203	99.933	99.8787	99.8937	98.9217	98.9158	99.876	98.9208	98.901	99.9716	99.9539	99.9578	99.9648	99.8175	99.9584	99.955	99.9491	99.9548
GCA_031798275.1	99.6673	99.6673	99.6673	99.6673	99.6673	99.6673	99.6673	99.6673	99.6673	99.6673	99.6673	99.6673	99.6673	99.6673	99.6673	99.9941	99.9392	99.8357	98.8403	99.9506	99.939	99.8296	99.7889	99.6992	99.9534	99.9288	99.9396	98.9732	99.8312	99.1031	99.0254	99.0209	99.7001	99.8298	99.8124	98.8441	98.823	99.8328	98.87	98.8009	99.8153	99.8073	99.7956	99.7178	99.9222	99.7772	99.8066	99.7933	99.7928
GCA_031798335.1	99.6647	99.6647	99.6647	99.6647	99.6647	99.6647	99.6647	99.6647	99.6647	99.6647	99.6647	99.6647	99.6647	99.6647	99.6647	99.9935	99.9167	99.8283	98.8082	99.9366	99.9301	99.8224	99.7879	99.7098	99.9357	99.955	99.9305	98.9524	99.8269	99.0679	99.0229	99.0212	99.7187	99.8745	99.8146	98.85	98.7951	99.8437	98.8416	98.8168	99.807	99.8144	99.8041	99.7316	99.9252	99.7931	99.8088	99.7838	99.8022
GCA_031798355.1	99.6328	99.6328	99.6328	99.6328	99.6328	99.6328	99.6328	99.6328	99.6328	99.6328	99.6328	99.6328	99.6328	99.6328	99.6328	99.9881	99.9315	99.8651	98.7983	99.9334	99.9389	99.849	99.7924	99.7021	99.9438	99.9416	99.9398	98.9233	99.8494	99.091	99.0122	99.0509	99.7172	99.8655	99.845	98.8391	98.7846	99.8617	98.792	98.7874	99.8292	99.8184	99.8183	99.7298	99.9133	99.8199	99.8084	99.8184	99.8225
GCA_031798375.1	99.6474	99.6474	99.6474	99.6474	99.6474	99.6474	99.6474	99.6474	99.6474	99.6474	99.6474	99.6474	99.6474	99.6474	99.6474	99.9852	99.9272	99.8331	98.7668	99.9379	99.9374	99.8322	99.81	99.6845	99.9547	99.9235	99.9361	98.9728	99.8252	99.1068	98.9991	99.0171	99.7011	99.8567	99.8315	98.7722	98.7522	99.857	98.7833	98.7699	99.8231	99.8323	99.8186	99.7151	99.9212	99.8167	99.8241	99.813	99.8238
GCA_031798395.1	99.6352	99.6352	99.6352	99.6352	99.6352	99.6352	99.6352	99.6352	99.6352	99.6352	99.6352	99.6352	99.6352	99.6352	99.6352	99.9877	99.9403	99.8475	98.7591	99.9366	99.9349	99.8255	99.7935	99.6831	99.9582	99.93	99.9365	98.9702	99.8454	99.0925	98.9761	99.0433	99.6646	99.8604	99.8465	98.8178	98.7726	99.8465	98.785	98.8312	99.7908	99.8033	99.7885	99.6726	99.9145	99.7783	99.7867	99.7714	99.7899
GCA_031798475.1	99.6662	99.6662	99.6662	99.6662	99.6662	99.6662	99.6662	99.6662	99.6662	99.6662	99.6662	99.6662	99.6662	99.6662	99.6662	99.9295	99.9471	99.8067	98.8246	99.9328	99.9523	99.8064	99.8452	99.7774	99.9202	99.9402	99.9562	98.9064	99.8147	99.0576	99.0487	99.0219	99.726	99.7871	99.827	98.8401	98.8153	99.8067	98.8118	98.8182	99.8717	99.8853	99.8814	99.7124	99.9527	99.857	99.8663	99.8649	99.8699
GCA_031798515.1	99.6268	99.6268	99.6268	99.6268	99.6268	99.6268	99.6268	99.6268	99.6268	99.6268	99.6268	99.6268	99.6268	99.6268	99.6268	99.9842	99.9444	99.8536	98.8079	99.946	99.9364	99.8535	99.7981	99.7239	99.9367	99.93	99.9377	98.955	99.8355	99.0822	99.022	99.0469	99.728	99.86	99.836	98.8537	98.8005	99.849	98.8145	98.8102	99.8256	99.826	99.8227	99.7428	99.9075	99.8268	99.8232	99.8173	99.8194
GCA_031798555.1	99.6566	99.6566	99.6566	99.6566	99.6566	99.6566	99.6566	99.6566	99.6566	99.6566	99.6566	99.6566	99.6566	99.6566	99.6566	99.9913	99.9253	99.825	98.8111	99.9442	99.9385	99.8402	99.7796	99.6981	99.9611	99.9343	99.9395	98.9596	99.8231	99.1059	99.0243	99.0576	99.7175	99.8403	99.8244	98.8208	98.7854	99.8433	98.8092	98.7926	99.8116	99.8095	99.7865	99.7195	99.925	99.7941	99.8097	99.7741	99.8038
GCA_031798575.1	99.7153	99.7153	99.7153	99.7153	99.7153	99.7153	99.7153	99.7153	99.7153	99.7153	99.7153	99.7153	99.7153	99.7153	99.7153	99.9282	99.9441	99.8546	98.8157	99.9423	99.9535	99.8422	99.7973	99.7848	99.9423	99.9287	99.9515	98.9677	99.8247	99.084	98.9688	98.9927	99.7881	99.8394	99.8435	98.8227	98.8241	99.8157	98.8631	98.8152	99.853	99.8509	99.8674	99.7734	99.9789	99.8407	99.8589	99.8672	99.8413
GCA_031798595.1	99.6529	99.6529	99.6529	99.6529	99.6529	99.6529	99.6529	99.6529	99.6529	99.6529	99.6529	99.6529	99.6529	99.6529	99.6529	99.9894	99.9312	99.8261	98.7792	99.9426	99.9306	99.8221	99.8046	99.7076	99.9601	99.9422	99.9306	98.9349	99.8191	99.0726	99.0124	99.0444	99.6949	99.8247	99.8184	98.7994	98.7637	99.8415	98.7858	98.7738	99.8182	99.8068	99.8011	99.6948	99.9344	99.7953	99.8121	99.8113	99.7979
GCA_031798615.1	99.7218	99.7218	99.7218	99.7218	99.7218	99.7218	99.7218	99.7218	99.7218	99.7218	99.7218	99.7218	99.7218	99.7218	99.7218	99.9445	99.9495	99.8792	98.7912	99.9521	99.9448	99.8501	99.8345	99.8076	99.9257	99.9507	99.9479	98.9212	99.844	99.1108	98.9755	98.9513	99.7811	99.8172	99.8383	98.812	98.7848	99.8264	98.8026	98.8229	99.8717	99.8673	99.8631	99.7572	99.9745	99.8593	99.8724	99.8563	99.8543
GCA_031798635.1	99.6638	99.6638	99.6638	99.6638	99.6638	99.6638	99.6638	99.6638	99.6638	99.6638	99.6638	99.6638	99.6638	99.6638	99.6638	99.8608	99.873	99.9333	98.8454	99.8727	99.8852	99.9314	99.8538	99.8453	99.8426	99.8661	99.8902	98.8904	99.9202	99.0556	98.9555	98.8462	99.8672	99.8894	99.9374	98.8239	98.8578	99.8941	98.8501	98.8569	99.8977	99.8601	99.8612	99.891	99.8867	99.8802	99.8548	99.8599	99.8568
GCA_031798655.1	99.7011	99.7011	99.7011	99.7011	99.7011	99.7011	99.7011	99.7011	99.7011	99.7011	99.7011	99.7011	99.7011	99.7011	99.7011	99.8439	99.902	99.9285	98.789	99.8858	99.9008	99.9206	99.8421	99.8401	99.8164	99.8282	99.8862	98.8707	99.9089	99.0921	98.9645	98.8911	99.877	99.8794	99.9253	98.783	98.8286	99.8785	98.7947	98.832	99.8738	99.8675	99.8676	99.874	99.87	99.8572	99.8562	99.8768	99.8501
GCA_031798675.1	99.6195	99.6195	99.6195	99.6195	99.6195	99.6195	99.6195	99.6195	99.6195	99.6195	99.6195	99.6195	99.6195	99.6195	99.6195	99.8997	99.8423	99.8262	98.8441	99.8774	99.8902	99.825	99.7829	99.6799	99.9155	99.9148	99.8927	98.9086	99.836	99.1134	99.0142	98.9353	99.6473	99.7809	99.8073	98.8751	98.843	99.8073	98.8558	98.8145	99.8371	99.835	99.8339	99.6708	99.878	99.8323	99.8363	99.827	99.8358
GCA_031798685.1	99.616	99.616	99.616	99.616	99.616	99.616	99.616	99.616	99.616	99.616	99.616	99.616	99.616	99.616	99.616	99.9405	99.903	99.7433	98.8101	99.9407	99.9256	99.7487	99.7645	99.6433	99.8974	99.9129	99.9406	98.936	99.7584	99.0881	98.9852	98.9294	99.682	99.7228	99.7381	98.829	98.8022	99.7346	98.7895	98.8109	99.8224	99.7937	99.7793	99.7205	99.9214	99.7765	99.8033	99.7764	99.7982
GCA_031798715.1	99.7016	99.7016	99.7016	99.7016	99.7016	99.7016	99.7016	99.7016	99.7016	99.7016	99.7016	99.7016	99.7016	99.7016	99.7016	99.935	99.9304	99.838	98.7462	99.9395	99.9573	99.7959	99.8084	99.7972	99.9072	99.9855	99.9473	98.8995	99.8378	99.0788	98.9719	98.9848	99.7717	99.7795	99.8242	98.7932	98.7697	99.8095	98.7695	98.7581	99.8657	99.8559	99.8417	99.7773	99.9538	99.839	99.8557	99.8463	99.8405
GCA_031798735.1	99.7145	99.7145	99.7145	99.7145	99.7145	99.7145	99.7145	99.7145	99.7145	99.7145	99.7145	99.7145	99.7145	99.7145	99.7145	99.8264	99.8257	99.8593	98.9214	99.8203	99.829	99.8564	99.9719	99.949	99.7875	99.8294	99.8366	99.0235	99.8732	99.1881	99.0422	99.052	99.9117	99.8562	99.8684	98.9469	98.92	99.872	98.9345	98.9169	99.9775	99.9802	99.9832	99.9317	99.8143	99.9821	99.9659	99.9786	99.9767
GCA_031798755.1	99.7682	99.7682	99.7682	99.7682	99.7682	99.7682	99.7682	99.7682	99.7682	99.7682	99.7682	99.7682	99.7682	99.7682	99.7682	99.799	99.8239	99.8366	98.9336	99.7984	99.8262	99.8507	99.9612	99.9347	99.7934	99.8102	99.8036	98.9823	99.8712	99.1475	99.0497	99.0982	99.9445	99.8527	99.8675	98.9177	98.9107	99.8399	98.961	98.8929	99.9702	99.9791	99.9951	99.9586	99.8496	99.9781	99.9686	99.9908	99.9737
GCA_031798775.1	99.7394	99.7394	99.7394	99.7394	99.7394	99.7394	99.7394	99.7394	99.7394	99.7394	99.7394	99.7394	99.7394	99.7394	99.7394	99.8903	99.8907	99.8742	98.9118	99.8932	99.9045	99.8676	99.8999	99.8399	99.8803	99.8639	99.9239	99.0093	99.8507	99.1987	99.1001	99.0263	99.8779	99.8839	99.8787	98.9119	98.893	99.8732	98.9448	98.8588	99.8855	99.8786	99.8802	99.8664	99.8745	99.8756	99.8767	99.8695	99.8944
GCA_031798795.1	99.7052	99.7052	99.7052	99.7052	99.7052	99.7052	99.7052	99.7052	99.7052	99.7052	99.7052	99.7052	99.7052	99.7052	99.7052	99.9486	99.947	99.8233	98.8137	99.958	99.9541	99.8167	99.8172	99.7964	99.8969	99.9927	99.9554	98.9458	99.8248	99.1132	98.9556	99.0266	99.7656	99.8133	99.8279	98.802	98.7917	99.8261	98.8143	98.7907	99.8602	99.8348	99.8348	99.766	99.9637	99.8334	99.8501	99.8348	99.8271
GCA_031798815.1	99.7029	99.7029	99.7029	99.7029	99.7029	99.7029	99.7029	99.7029	99.7029	99.7029	99.7029	99.7029	99.7029	99.7029	99.7029	99.9268	99.9173	99.7823	98.7999	99.9006	99.9286	99.7786	99.8307	99.8069	99.8951	99.9272	99.9233	98.9687	99.783	99.1377	99.0147	98.995	99.7401	99.7825	99.7879	98.8332	98.7941	99.765	98.8062	98.8119	99.8704	99.8438	99.8527	99.7547	99.9273	99.8523	99.8395	99.8726	99.8669
GCA_031798835.1	99.6704	99.6704	99.6704	99.6704	99.6704	99.6704	99.6704	99.6704	99.6704	99.6704	99.6704	99.6704	99.6704	99.6704	99.6704	99.8914	99.8795	99.791	98.767	99.8927	99.8873	99.7651	99.8273	99.8042	99.8998	99.9086	99.9045	98.9556	99.7885	99.1207	99.0373	98.9773	99.7323	99.7603	99.7947	98.8155	98.7685	99.7923	98.7828	98.7813	99.8857	99.8586	99.8554	99.7471	99.8959	99.8628	99.8619	99.8702	99.8721
GCA_031798855.1	99.5915	99.5915	99.5915	99.5915	99.5915	99.5915	99.5915	99.5915	99.5915	99.5915	99.5915	99.5915	99.5915	99.5915	99.5915	99.8304	99.8558	99.8777	98.7481	99.858	99.8514	99.8591	99.8759	99.8339	99.8559	99.8433	99.8533	98.8999	99.8543	99.065	98.9617	98.9026	99.8687	99.8561	99.8243	98.7517	98.7495	99.8403	98.7526	98.7594	99.9195	99.9096	99.9084	99.8932	99.8361	99.9096	99.9107	99.9076	99.9066
GCA_031798875.1	99.7528	99.7528	99.7528	99.7528	99.7528	99.7528	99.7528	99.7528	99.7528	99.7528	99.7528	99.7528	99.7528	99.7528	99.7528	99.8072	99.827	99.8704	98.9528	99.8381	99.8453	99.8674	99.9609	99.9523	99.7642	99.7999	99.8431	99.0031	99.8842	99.1802	99.0608	99.0769	99.939	99.8494	99.8703	98.9431	98.9713	99.8783	98.9784	98.9155	99.9771	99.9749	99.9651	99.9598	99.8182	99.9771	99.9719	99.9621	99.9711
GCA_031798895.1	99.6372	99.6372	99.6372	99.6372	99.6372	99.6372	99.6372	99.6372	99.6372	99.6372	99.6372	99.6372	99.6372	99.6372	99.6372	99.764	99.7514	99.8677	98.835	99.7635	99.764	99.8724	99.8214	99.8186	99.8678	99.8337	99.7689	98.8484	99.8789	99.1223	98.9604	98.882	99.7772	99.8471	99.8808	98.8254	98.8665	99.8674	98.815	98.8586	99.8548	99.8303	99.8329	99.7992	99.7894	99.8222	99.8333	99.8451	99.8356
GCA_031798915.1	99.7812	99.7812	99.7812	99.7812	99.7812	99.7812	99.7812	99.7812	99.7812	99.7812	99.7812	99.7812	99.7812	99.7812	99.7812	99.7894	99.8099	99.8886	98.9433	99.8273	99.8342	99.8866	99.9296	99.9574	99.798	99.8421	99.8247	99.0094	99.8682	99.1509	99.0397	99.0298	99.9473	99.8649	99.8899	98.9683	98.9696	99.8698	98.9509	98.9544	99.9741	99.9727	99.9781	99.9638	99.8598	99.9709	99.9719	99.9718	99.9702
GCA_031798935.1	98.9302	98.9302	98.9302	98.9302	98.9302	98.9302	98.9302	98.9302	98.9302	98.9302	98.9302	98.9302	98.9302	98.9302	98.9302	98.9497	98.9929	98.9601	99.9173	99.0065	99.0371	98.9619	99.01	98.9459	98.9427	98.9683	99.045	99.9959	98.9822	98.8927	99.0333	98.9963	98.919	98.9515	98.9419	99.9189	99.917	98.9658	99.9193	99.9324	99.0312	99.022	99.0138	98.8761	98.9636	99.0262	99.0077	99.0475	99.0227
GCA_031800735.1	99.6498	99.6498	99.6498	99.6498	99.6498	99.6498	99.6498	99.6498	99.6498	99.6498	99.6498	99.6498	99.6498	99.6498	99.6498	99.7697	99.7701	99.9038	98.7964	99.7462	99.7384	99.8941	99.9554	99.9638	99.7397	99.8229	99.7684	98.9512	99.8887	99.121	98.9769	98.9784	99.9286	99.8666	99.897	98.8354	98.8174	99.8797	98.8204	98.8182	99.9786	99.9777	99.9685	99.9493	99.7522	99.9794	99.9798	99.977	99.9633
GCA_031800755.1	99.7222	99.7222	99.7222	99.7222	99.7222	99.7222	99.7222	99.7222	99.7222	99.7222	99.7222	99.7222	99.7222	99.7222	99.7222	99.9461	99.9541	99.8219	98.7768	99.9578	99.9575	99.8254	99.8349	99.8202	99.9231	99.9983	99.9616	98.956	99.8203	99.0627	98.9599	99.0292	99.7603	99.8129	99.8177	98.801	98.7632	99.8177	98.7928	98.7547	99.8671	99.8591	99.8436	99.7737	99.9591	99.8319	99.8663	99.8317	99.8506
GCA_031800775.1	99.7638	99.7638	99.7638	99.7638	99.7638	99.7638	99.7638	99.7638	99.7638	99.7638	99.7638	99.7638	99.7638	99.7638	99.7638	99.8167	99.8207	99.8386	98.9331	99.8338	99.8481	99.8506	99.9571	99.943	99.7786	99.8173	99.8427	98.9966	99.8652	99.1658	99.0247	99.0561	99.9322	99.852	99.8502	98.9118	98.9356	99.833	98.9715	98.9049	99.9781	99.9789	99.9802	99.9459	99.8601	99.9782	99.9773	99.9887	99.9604
GCA_031800815.1	99.7698	99.7698	99.7698	99.7698	99.7698	99.7698	99.7698	99.7698	99.7698	99.7698	99.7698	99.7698	99.7698	99.7698	99.7698	99.8043	99.8219	99.8743	98.8827	99.8311	99.8396	99.8704	99.9739	99.9465	99.7694	99.8025	99.8367	99.013	99.8729	99.2206	99.0727	99.0336	99.9765	99.8643	99.8864	98.8859	98.9094	99.8831	98.9216	98.8869	99.9784	99.9784	99.9779	99.9765	99.8287	99.9802	99.9755	99.9769	99.9719
GCA_031800835.1	98.9424	98.9424	98.9424	98.9424	98.9424	98.9424	98.9424	98.9424	98.9424	98.9424	98.9424	98.9424	98.9424	98.9424	98.9424	98.951	98.9708	98.9455	99.9407	98.9879	99.022	98.916	98.9749	98.9174	98.9613	98.9896	99.0012	99.9948	98.9555	98.8981	98.9962	98.95	98.9073	98.9402	98.9121	99.9307	99.9409	98.9405	99.918	99.9556	99.026	99.0339	99.004	98.9168	98.9116	98.9965	98.9827	99.0104	99.0122
GCA_031800855.1	99.6679	99.6679	99.6679	99.6679	99.6679	99.6679	99.6679	99.6679	99.6679	99.6679	99.6679	99.6679	99.6679	99.6679	99.6679	99.7146	99.7297	99.9105	98.8412	99.7325	99.7273	99.9112	99.9449	99.9623	99.7996	99.8034	99.7282	98.9431	99.8773	99.0666	99.0059	98.9739	99.9462	99.8743	99.8903	98.8717	98.8424	99.8876	98.8238	98.8406	99.9937	99.9948	99.9782	99.9675	99.7767	99.9888	99.9893	99.9904	99.9747
GCA_031800875.1	98.8914	98.8914	98.8914	98.8914	98.8914	98.8914	98.8914	98.8914	98.8914	98.8914	98.8914	98.8914	98.8914	98.8914	98.8914	98.9199	98.9234	98.9966	98.8938	98.9095	98.9271	98.995	98.9157	99.0275	98.9309	98.8979	98.9137	99.0014	98.9919	98.9566	98.9523	98.8565	99.0572	99.004	98.9828	98.9366	98.9192	99.059	98.9231	98.913	98.945	98.9303	98.8919	99.0793	98.8699	98.9383	98.9338	98.9343	98.9181
GCA_031800895.1	99.6727	99.6727	99.6727	99.6727	99.6727	99.6727	99.6727	99.6727	99.6727	99.6727	99.6727	99.6727	99.6727	99.6727	99.6727	99.8664	99.837	99.9064	98.8499	99.861	99.8417	99.9207	99.8597	99.8142	99.8066	99.8592	99.8552	98.8584	99.9153	99.0842	98.9555	98.903	99.8443	99.8934	99.9142	98.8496	98.8634	99.8784	98.8223	98.8265	99.8598	99.8417	99.8486	99.8814	99.8874	99.8408	99.8546	99.8403	99.8508
GCA_031800915.1	99.7588	99.7588	99.7588	99.7588	99.7588	99.7588	99.7588	99.7588	99.7588	99.7588	99.7588	99.7588	99.7588	99.7588	99.7588	99.8172	99.827	99.8882	98.9305	99.8424	99.852	99.8882	99.9348	99.9339	99.8417	99.8548	99.8465	98.9889	99.8788	99.1435	99.0352	98.9926	99.9501	99.8674	99.8899	98.9756	98.9716	99.88	98.9483	98.978	99.9627	99.9588	99.9757	99.9585	99.8645	99.962	99.9654	99.9726	99.9609
GCA_031800935.1	99.7603	99.7603	99.7603	99.7603	99.7603	99.7603	99.7603	99.7603	99.7603	99.7603	99.7603	99.7603	99.7603	99.7603	99.7603	99.7957	99.79	99.8766	98.8752	99.8019	99.8203	99.8773	99.944	99.9607	99.8102	99.8022	99.81	99.0026	99.8835	99.1238	99.0417	99.0267	99.9492	99.8815	99.8792	98.9035	98.9024	99.8718	98.9068	98.9288	99.9759	99.9737	99.9809	99.9636	99.8418	99.9775	99.9755	99.9771	99.9724
GCA_031800955.1	99.7855	99.7855	99.7855	99.7855	99.7855	99.7855	99.7855	99.7855	99.7855	99.7855	99.7855	99.7855	99.7855	99.7855	99.7855	99.8213	99.8192	99.8801	98.9224	99.8481	99.8497	99.8831	99.945	99.9546	99.8124	99.806	99.8409	99.0324	99.8741	99.1487	99.0526	99.0213	99.9507	99.8803	99.883	98.9518	98.9575	99.8759	98.9417	98.9463	99.9754	99.9733	99.9786	99.963	99.8497	99.9747	99.9709	99.9754	99.9693
GCA_031800975.1	99.7031	99.7031	99.7031	99.7031	99.7031	99.7031	99.7031	99.7031	99.7031	99.7031	99.7031	99.7031	99.7031	99.7031	99.7031	99.9606	99.9558	99.824	98.7582	99.9716	99.9707	99.8401	99.7803	99.7777	99.9399	99.9972	99.9683	98.9542	99.8259	99.0904	98.9145	99.0176	99.7413	99.8032	99.8168	98.7892	98.7783	99.8268	98.788	98.7294	99.8506	99.8444	99.8502	99.7183	99.966	99.8232	99.8461	99.8502	99.8298
GCA_031800995.1	99.6524	99.6524	99.6524	99.6524	99.6524	99.6524	99.6524	99.6524	99.6524	99.6524	99.6524	99.6524	99.6524	99.6524	99.6524	99.7831	99.7862	99.866	98.8236	99.7818	99.7829	99.8648	99.8395	99.8059	99.7897	99.82	99.8132	98.9396	99.8593	99.0806	98.9293	98.8326	99.8231	99.852	99.8817	98.8748	98.8391	99.8601	98.842	98.8438	99.871	99.8664	99.8871	99.8297	99.7883	99.8487	99.8706	99.8701	99.8661
GCA_031801015.1	99.6533	99.6533	99.6533	99.6533	99.6533	99.6533	99.6533	99.6533	99.6533	99.6533	99.6533	99.6533	99.6533	99.6533	99.6533	99.7674	99.786	99.8499	98.8221	99.7746	99.7646	99.8504	99.8312	99.8233	99.8099	99.8434	99.7938	98.9629	99.8695	99.0768	98.9133	98.8333	99.808	99.8535	99.8521	98.8597	98.8297	99.8676	98.819	98.8152	99.8405	99.8324	99.8419	99.8087	99.7811	99.8321	99.8363	99.8373	99.8212
GCA_031801035.1	98.9973	98.9973	98.9973	98.9973	98.9973	98.9973	98.9973	98.9973	98.9973	98.9973	98.9973	98.9973	98.9973	98.9973	98.9973	99.0197	98.9912	98.9545	99.8982	99.0171	99.055	98.9497	99.0043	98.9591	98.9984	99.0239	98.9996	99.9612	98.9583	98.949	99.0909	98.9408	98.9698	98.9351	98.9231	99.8893	99.8901	98.9442	99.8903	99.8998	99.0431	99.0314	99.025	98.9775	98.9758	99.0012	99.0012	99.0337	98.9931
GCA_031801075.1	99.7004	99.7004	99.7004	99.7004	99.7004	99.7004	99.7004	99.7004	99.7004	99.7004	99.7004	99.7004	99.7004	99.7004	99.7004	99.8433	99.8088	99.9988	98.8879	99.8457	99.8348	99.999	99.8823	99.8654	99.8393	99.804	99.8437	98.9803	99.9944	99.1769	98.9717	99.0153	99.8464	99.9849	99.9957	98.9131	98.9312	99.9803	98.9005	98.9128	99.8872	99.8975	99.8945	99.8465	99.8195	99.8831	99.8885	99.8941	99.8867
GCA_031801095.1	99.714	99.714	99.714	99.714	99.714	99.714	99.714	99.714	99.714	99.714	99.714	99.714	99.714	99.714	99.714	99.9439	99.9408	99.8174	98.7999	99.9586	99.9555	99.8303	99.7998	99.8093	99.883	99.9972	99.9408	98.969	99.8055	99.1077	98.9581	99.0255	99.7602	99.8011	99.802	98.8226	98.8025	99.8348	98.8131	98.8134	99.8646	99.8421	99.8487	99.7665	99.9606	99.8391	99.8568	99.8501	99.8337
GCA_031801115.1	99.6348	99.6348	99.6348	99.6348	99.6348	99.6348	99.6348	99.6348	99.6348	99.6348	99.6348	99.6348	99.6348	99.6348	99.6348	99.788	99.7742	99.8699	98.8222	99.7827	99.7527	99.8852	99.8513	99.7992	99.7742	99.8508	99.7869	98.9745	99.8685	99.1236	98.941	98.8814	99.8022	99.8507	99.8924	98.8525	98.8219	99.8529	98.8412	98.8197	99.8646	99.8373	99.8625	99.8163	99.8139	99.8556	99.8488	99.85	99.8587
GCA_031801135.1	99.6683	99.6683	99.6683	99.6683	99.6683	99.6683	99.6683	99.6683	99.6683	99.6683	99.6683	99.6683	99.6683	99.6683	99.6683	99.9941	99.9171	99.8434	98.7947	99.9417	99.9269	99.8506	99.7826	99.6833	99.9614	99.9467	99.9255	98.9422	99.8373	99.0659	98.9992	99.0024	99.7057	99.8542	99.8253	98.8073	98.7409	99.8495	98.7805	98.748	99.8187	99.8175	99.8241	99.7338	99.9352	99.8147	99.8062	99.8198	99.8001
GCA_031801155.1	99.6948	99.6948	99.6948	99.6948	99.6948	99.6948	99.6948	99.6948	99.6948	99.6948	99.6948	99.6948	99.6948	99.6948	99.6948	99.7926	99.7501	99.872	98.8182	99.7959	99.793	99.8852	99.8126	99.7995	99.7776	99.8395	99.7958	98.9668	99.8525	99.1484	98.9207	98.8397	99.7604	99.8566	99.8458	98.8095	98.8081	99.8838	98.8018	98.8508	99.8427	99.8367	99.8543	99.7942	99.8208	99.8379	99.8405	99.8491	99.849
GCA_031801175.1	99.6913	99.6913	99.6913	99.6913	99.6913	99.6913	99.6913	99.6913	99.6913	99.6913	99.6913	99.6913	99.6913	99.6913	99.6913	99.8446	99.8087	99.9971	98.8844	99.807	99.8183	99.9988	99.8653	99.8415	99.8312	99.8284	99.8141	98.9312	99.9977	99.1173	99	98.9981	99.8062	99.9844	99.9967	98.9144	98.9259	99.9846	98.8869	98.8871	99.9088	99.9098	99.9005	99.8283	99.8471	99.8893	99.9091	99.8886	99.9047
GCA_031801195.1	99.7561	99.7561	99.7561	99.7561	99.7561	99.7561	99.7561	99.7561	99.7561	99.7561	99.7561	99.7561	99.7561	99.7561	99.7561	99.8039	99.8157	99.869	98.8995	99.8312	99.8389	99.8701	99.9564	99.9536	99.7709	99.7885	99.8291	99.0214	99.8649	99.2027	99.0605	99.0127	99.9527	99.8602	99.8812	98.9171	98.9208	99.8818	98.9198	98.8849	99.9748	99.9601	99.9623	99.9669	99.8148	99.9611	99.9648	99.9595	99.9607
GCA_031801215.1	99.6428	99.6428	99.6428	99.6428	99.6428	99.6428	99.6428	99.6428	99.6428	99.6428	99.6428	99.6428	99.6428	99.6428	99.6428	99.9945	99.9125	99.828	98.7772	99.9405	99.9279	99.8494	99.799	99.6883	99.9648	99.9505	99.928	98.9741	99.8168	99.08	98.9981	99.0406	99.683	99.8529	99.8218	98.8416	98.7748	99.8483	98.7878	98.7974	99.7994	99.7984	99.8061	99.682	99.9408	99.8047	99.8014	99.8048	99.7979
GCA_031801235.1	99.7358	99.7358	99.7358	99.7358	99.7358	99.7358	99.7358	99.7358	99.7358	99.7358	99.7358	99.7358	99.7358	99.7358	99.7358	99.9422	99.9352	99.8194	98.8198	99.9411	99.9402	99.8058	99.8048	99.8216	99.9073	99.9792	99.9379	98.9666	99.8187	99.0998	99.0115	99.0242	99.7435	99.8172	99.8035	98.79	98.7973	99.8044	98.8106	98.7763	99.8802	99.8744	99.8752	99.7518	99.9568	99.8548	99.8708	99.8608	99.8663
GCA_031801255.1	99.6493	99.6493	99.6493	99.6493	99.6493	99.6493	99.6493	99.6493	99.6493	99.6493	99.6493	99.6493	99.6493	99.6493	99.6493	99.9964	99.9124	99.8563	98.7925	99.9467	99.9174	99.828	99.8027	99.6854	99.9144	99.9422	99.9297	98.9173	99.8154	99.0779	99.0617	99.0336	99.7013	99.8485	99.8169	98.8351	98.7765	99.835	98.7978	98.7901	99.8183	99.799	99.8124	99.7253	99.9337	99.8013	99.8116	99.8053	99.7782
GCA_031801275.1	99.5806	99.5806	99.5806	99.5806	99.5806	99.5806	99.5806	99.5806	99.5806	99.5806	99.5806	99.5806	99.5806	99.5806	99.5806	99.6276	99.619	99.8272	98.8737	99.6225	99.6518	99.8543	99.8209	99.8174	99.7341	99.6964	99.6297	98.9086	99.8148	99.0777	98.915	98.8979	99.8045	99.8241	99.826	98.9013	98.892	99.8207	98.8951	98.8898	99.8818	99.8657	99.8726	99.7929	99.6387	99.8892	99.8781	99.8777	99.8843
GCA_031801295.1	99.6005	99.6005	99.6005	99.6005	99.6005	99.6005	99.6005	99.6005	99.6005	99.6005	99.6005	99.6005	99.6005	99.6005	99.6005	99.5898	99.5795	99.7988	98.8545	99.6134	99.6258	99.8254	99.8089	99.7962	99.6898	99.6747	99.6116	98.916	99.8019	99.1061	98.9475	98.9097	99.8148	99.8316	99.8146	98.8707	98.8886	99.8246	98.8931	98.8791	99.8813	99.8622	99.8457	99.8006	99.6431	99.8565	99.8761	99.8416	99.8556
GCA_031801315.1	99.7541	99.7541	99.7541	99.7541	99.7541	99.7541	99.7541	99.7541	99.7541	99.7541	99.7541	99.7541	99.7541	99.7541	99.7541	99.8305	99.8263	99.9247	98.8888	99.8301	99.8252	99.9206	99.9483	99.95	99.8305	99.8266	99.83	98.9952	99.923	99.1632	99.0568	98.99	99.9316	99.9053	99.9304	98.9241	98.9243	99.8951	98.9412	98.9145	99.9643	99.9621	99.9538	99.9614	99.8498	99.9641	99.9629	99.95	99.96
GCA_031801335.1	99.7592	99.7592	99.7592	99.7592	99.7592	99.7592	99.7592	99.7592	99.7592	99.7592	99.7592	99.7592	99.7592	99.7592	99.7592	99.8168	99.8475	99.9124	98.9095	99.8503	99.8613	99.9067	99.9534	99.9509	99.8324	99.844	99.8646	98.9704	99.9054	99.1383	99.0641	98.9649	99.9489	99.8925	99.9111	98.9386	98.969	99.8984	98.9133	98.9485	99.9664	99.9605	99.9671	99.9557	99.8601	99.9621	99.9649	99.9639	99.9598
GCA_031801355.1	99.7378	99.7378	99.7378	99.7378	99.7378	99.7378	99.7378	99.7378	99.7378	99.7378	99.7378	99.7378	99.7378	99.7378	99.7378	99.815	99.8432	99.885	98.9293	99.8435	99.8493	99.8887	99.9114	99.9101	99.8301	99.8469	99.8464	98.9754	99.8707	99.2015	99.0721	99.0143	99.8605	99.8271	99.881	98.9751	98.9678	99.8725	98.9247	98.9357	99.9213	99.9192	99.9136	99.8778	99.8802	99.9179	99.9184	99.9163	99.9154
GCA_031801375.1	99.7572	99.7572	99.7572	99.7572	99.7572	99.7572	99.7572	99.7572	99.7572	99.7572	99.7572	99.7572	99.7572	99.7572	99.7572	99.8257	99.8279	99.8628	98.9423	99.8374	99.8523	99.8722	99.9677	99.9631	99.8343	99.8159	99.848	98.9886	99.8618	99.1573	99.0353	99.0231	99.9749	99.8633	99.8761	98.9606	98.9408	99.8704	98.9413	98.9302	99.9772	99.9804	99.9802	99.9658	99.8346	99.9808	99.9798	99.9764	99.9745
GCA_031801395.1	99.7798	99.7798	99.7798	99.7798	99.7798	99.7798	99.7798	99.7798	99.7798	99.7798	99.7798	99.7798	99.7798	99.7798	99.7798	99.7995	99.8178	99.8751	98.9193	99.8278	99.8593	99.8654	99.9825	99.9455	99.7694	99.8099	99.8512	98.997	99.873	99.1811	99.0628	99.0079	99.9112	99.8571	99.8776	98.9197	98.9278	99.8597	98.964	98.8829	99.9815	99.982	99.9825	99.9576	99.837	99.983	99.9817	99.979	99.979
GCA_031801415.1	99.6487	99.6487	99.6487	99.6487	99.6487	99.6487	99.6487	99.6487	99.6487	99.6487	99.6487	99.6487	99.6487	99.6487	99.6487	99.9919	99.9125	99.8191	98.7755	99.9432	99.9303	99.8339	99.7796	99.696	99.9724	99.9156	99.9301	98.9383	99.8038	99.0912	99.0413	99.0233	99.7049	99.8483	99.805	98.7978	98.7398	99.8392	98.7652	98.7398	99.8035	99.8032	99.7912	99.719	99.9391	99.7873	99.7998	99.7801	99.7955
GCA_031801435.1	99.6684	99.6684	99.6684	99.6684	99.6684	99.6684	99.6684	99.6684	99.6684	99.6684	99.6684	99.6684	99.6684	99.6684	99.6684	99.9806	99.9352	99.8412	98.8348	99.9475	99.9344	99.8158	99.7956	99.6923	99.9397	99.9341	99.9337	98.9761	99.8252	99.125	99.0376	99.0641	99.7098	99.8457	99.8266	98.864	98.8187	99.8314	98.8297	98.8463	99.7936	99.7847	99.7906	99.7397	99.9206	99.7736	99.7861	99.7818	99.7666
GCA_031801455.1	99.6506	99.6506	99.6506	99.6506	99.6506	99.6506	99.6506	99.6506	99.6506	99.6506	99.6506	99.6506	99.6506	99.6506	99.6506	99.9935	99.9221	99.8333	98.8515	99.9357	99.9344	99.8169	99.761	99.7378	99.9434	99.9697	99.9297	98.9143	99.8027	99.0782	99.0142	98.9891	99.7364	99.8217	99.8083	98.8327	98.8046	99.8129	98.8337	98.8068	99.7777	99.7806	99.7852	99.754	99.9245	99.7732	99.7822	99.7859	99.7769
GCA_031801475.1	99.6561	99.6561	99.6561	99.6561	99.6561	99.6561	99.6561	99.6561	99.6561	99.6561	99.6561	99.6561	99.6561	99.6561	99.6561	99.9828	99.9076	99.8224	98.8343	99.9214	99.9267	99.8145	99.7965	99.697	99.9555	99.9279	99.9296	98.9523	99.8009	99.0756	99.0115	99.044	99.7027	99.8416	99.8161	98.8248	98.8057	99.8169	98.8497	98.8297	99.8267	99.8201	99.836	99.7328	99.9185	99.8054	99.808	99.8126	99.8175
K101	99.7567	99.7567	99.7567	99.7567	99.7567	99.7567	99.7567	99.7567	99.7567	99.7567	99.7567	99.7567	99.7567	99.7567	99.7567	99.7483	99.7759	99.8889	98.9642	99.7858	99.7869	99.8881	99.9532	99.9644	99.7725	99.8196	99.7886	99.0871	99.8881	99.164	99.0593	99.0392	99.9398	99.8509	99.878	98.9533	98.9418	99.8965	98.9567	98.9401	99.9799	99.9831	99.9799	99.9549	99.8208	99.9752	99.9808	99.9696	99.9748
K103	99.7523	99.7523	99.7523	99.7523	99.7523	99.7523	99.7523	99.7523	99.7523	99.7523	99.7523	99.7523	99.7523	99.7523	99.7523	99.7607	99.762	99.8771	98.9091	99.7672	99.7747	99.8651	99.9464	99.8749	99.7773	99.8007	99.7717	99.04	99.8523	99.2056	98.9724	99.0064	99.8845	99.8322	99.8351	98.9152	98.9366	99.8514	98.9326	98.8774	99.9647	99.9612	99.9548	99.9237	99.8312	99.9623	99.963	99.9457	99.9582
K105	99.7615	99.7615	99.7615	99.7615	99.7615	99.7615	99.7615	99.7615	99.7615	99.7615	99.7615	99.7615	99.7615	99.7615	99.7615	99.797	99.7863	99.8875	98.9073	99.8194	99.8186	99.8813	99.9513	99.9588	99.8024	99.8481	99.801	99.0813	99.8784	99.151	99.0101	99.0204	99.9386	99.8469	99.8681	98.9163	98.9103	99.8973	98.9423	98.8928	99.978	99.9828	99.9827	99.9524	99.8457	99.9801	99.9802	99.9754	99.9789
K107	99.8035	99.8035	99.8035	99.8035	99.8035	99.8035	99.8035	99.8035	99.8035	99.8035	99.8035	99.8035	99.8035	99.8035	99.8035	99.8079	99.8024	99.9093	98.9029	99.8242	99.8232	99.9011	99.9482	99.9721	99.8039	99.8336	99.8229	99.0787	99.9093	99.1845	99.0285	99.0381	99.9441	99.8743	99.9098	98.9499	98.9583	99.9245	98.9734	98.9046	99.9853	99.9816	99.9841	99.9583	99.8428	99.9749	99.9797	99.9759	99.9771
K108	99.7988	99.7988	99.7988	99.7988	99.7988	99.7988	99.7988	99.7988	99.7988	99.7988	99.7988	99.7988	99.7988	99.7988	99.7988	99.839	99.8452	99.9099	99.0069	99.8435	99.8222	99.9028	99.9534	99.9756	99.8064	99.8614	99.8519	99.1104	99.9131	99.1872	99.0183	99.0751	99.9355	99.9159	99.9116	99.0216	99.0192	99.9211	99.0251	99.0008	99.9919	99.9885	99.9908	99.946	99.8679	99.9919	99.9913	99.9876	99.9868
K10	99.7786	99.7786	99.7786	99.7786	99.7786	99.7786	99.7786	99.7786	99.7786	99.7786	99.7786	99.7786	99.7786	99.7786	99.7786	99.8065	99.8345	99.9198	98.9535	99.8064	99.8421	99.9084	99.964	99.9664	99.8032	99.8342	99.8227	99.0876	99.9215	99.2041	99.0156	99.0226	99.9374	99.9293	99.9313	99.0018	99.0076	99.9029	99.031	98.9785	99.9842	99.9811	99.9918	99.9594	99.8598	99.9836	99.9843	99.9905	99.977
K111	99.7441	99.7441	99.7441	99.7441	99.7441	99.7441	99.7441	99.7441	99.7441	99.7441	99.7441	99.7441	99.7441	99.7441	99.7441	99.7455	99.768	99.8568	98.8708	99.7684	99.7669	99.8345	99.9416	99.8991	99.7723	99.7883	99.7749	99.0456	99.8313	99.1788	99.0459	98.9887	99.8793	99.8189	99.8491	98.9204	98.8655	99.8463	98.8984	98.8739	99.9701	99.9741	99.9606	99.9219	99.8086	99.9705	99.9717	99.9588	99.9668
K112	99.7337	99.7337	99.7337	99.7337	99.7337	99.7337	99.7337	99.7337	99.7337	99.7337	99.7337	99.7337	99.7337	99.7337	99.7337	99.7329	99.7365	99.8404	98.9077	99.7261	99.7336	99.84	99.9307	99.8887	99.7254	99.7802	99.7495	99.0417	99.8242	99.1964	99.0042	99.004	99.8604	99.8035	99.8179	98.9168	98.9179	99.8507	98.9329	98.9109	99.9566	99.9542	99.9344	99.9216	99.7885	99.9507	99.9528	99.9335	99.9497
K114	99.7813	99.7813	99.7813	99.7813	99.7813	99.7813	99.7813	99.7813	99.7813	99.7813	99.7813	99.7813	99.7813	99.7813	99.7813	99.7891	99.8129	99.8871	98.9559	99.8183	99.8176	99.8827	99.9478	99.9469	99.8055	99.8125	99.815	99.1372	99.8876	99.1998	99.0662	99.0585	99.9544	99.893	99.8982	98.9711	98.9477	99.8981	98.9826	98.9344	99.9626	99.9626	99.9951	99.9674	99.8475	99.9592	99.9627	99.9866	99.9575
K115	99.7644	99.7644	99.7644	99.7644	99.7644	99.7644	99.7644	99.7644	99.7644	99.7644	99.7644	99.7644	99.7644	99.7644	99.7644	99.7745	99.7944	99.8708	98.9064	99.7956	99.7862	99.8662	99.9576	99.9624	99.7725	99.8267	99.7968	99.0755	99.869	99.1703	99.0373	99.0079	99.9416	99.8523	99.871	98.9081	98.9305	99.8661	98.9342	98.9004	99.979	99.9839	99.9946	99.9559	99.8377	99.9765	99.9802	99.9861	99.9768
K116	99.76	99.76	99.76	99.76	99.76	99.76	99.76	99.76	99.76	99.76	99.76	99.76	99.76	99.76	99.76	99.745	99.7713	99.8579	98.9221	99.7567	99.7666	99.8483	99.9401	99.8893	99.7685	99.7765	99.779	99.0301	99.8541	99.1765	98.9664	98.9895	99.8794	99.874	99.8468	98.9306	98.9203	99.8452	98.9277	98.9232	99.9507	99.9469	99.9525	99.9168	99.8145	99.9405	99.9539	99.9485	99.9508
K117	99.7538	99.7538	99.7538	99.7538	99.7538	99.7538	99.7538	99.7538	99.7538	99.7538	99.7538	99.7538	99.7538	99.7538	99.7538	99.777	99.785	99.8702	98.9417	99.7583	99.7695	99.8533	99.9553	99.9026	99.8176	99.8101	99.7674	99.0496	99.8502	99.1642	98.9856	99.0135	99.8548	99.8514	99.8339	98.9525	98.9327	99.8349	98.941	98.91	99.9649	99.9655	99.9582	99.9015	99.8084	99.9638	99.9643	99.9571	99.9629
K11	99.7773	99.7773	99.7773	99.7773	99.7773	99.7773	99.7773	99.7773	99.7773	99.7773	99.7773	99.7773	99.7773	99.7773	99.7773	99.7591	99.7348	99.8787	98.9065	99.7627	99.775	99.8498	99.9413	99.9111	99.755	99.7998	99.7561	99.0352	99.8475	99.1984	98.9757	99.0024	99.8662	99.877	99.8543	98.9323	98.9249	99.8588	98.9417	98.8819	99.9718	99.9641	99.9679	99.9297	99.8201	99.966	99.9655	99.9622	99.9632
K127	99.1005	99.1005	99.1005	99.1005	99.1005	99.1005	99.1005	99.1005	99.1005	99.1005	99.1005	99.1005	99.1005	99.1005	99.1005	99.1251	99.1269	99.2359	98.9786	99.1241	99.1285	99.2307	99.1869	99.1683	99.135	99.1231	99.1421	98.9733	99.219	99.7869	99.0011	98.9021	99.2366	99.209	99.2233	98.9662	98.9575	99.206	98.9781	98.9331	99.1723	99.1836	99.1903	99.2621	99.1288	99.1673	99.1781	99.1636	99.1486
K128	99.7455	99.7455	99.7455	99.7455	99.7455	99.7455	99.7455	99.7455	99.7455	99.7455	99.7455	99.7455	99.7455	99.7455	99.7455	99.735	99.7497	99.852	98.8774	99.7267	99.7445	99.851	99.9377	99.9058	99.742	99.7698	99.7368	99.0607	99.8352	99.1771	99.0321	98.9894	99.8811	99.8347	99.8379	98.8756	98.8954	99.8522	98.9377	98.8727	99.9675	99.9699	99.9595	99.9271	99.7759	99.9679	99.9691	99.956	99.9658
K129	98.9728	98.9728	98.9728	98.9728	98.9728	98.9728	98.9728	98.9728	98.9728	98.9728	98.9728	98.9728	98.9728	98.9728	98.9728	98.993	98.9834	99.0113	99.9445	98.966	99.0485	99.0246	98.9957	98.9876	98.9901	99.0525	98.9906	99.9386	99.0406	99.0104	99.0855	98.9879	98.9586	99.0256	99.0302	99.9463	99.9269	99.058	99.9443	99.9445	99.0421	99.026	99.011	98.9772	98.9808	99.0289	99.0247	99.0257	99.003
K12	99.7684	99.7684	99.7684	99.7684	99.7684	99.7684	99.7684	99.7684	99.7684	99.7684	99.7684	99.7684	99.7684	99.7684	99.7684	99.754	99.7546	99.8259	98.9339	99.7935	99.788	99.8106	99.9323	99.8971	99.7654	99.7966	99.7812	99.0344	99.8108	99.1675	98.9701	98.9858	99.8677	99.8333	99.8095	98.9268	98.9136	99.8207	98.9439	98.8926	99.9496	99.9568	99.9662	99.9055	99.8257	99.9521	99.9663	99.9579	99.9623
K130	99.8432	99.8432	99.8432	99.8432	99.8432	99.8432	99.8432	99.8432	99.8432	99.8432	99.8432	99.8432	99.8432	99.8432	99.8432	99.8587	99.8714	99.895	98.9225	99.8787	99.8777	99.8938	99.956	99.9765	99.8312	99.8985	99.8792	99.0662	99.8848	99.2194	99.0568	99.0652	99.9183	99.8965	99.895	98.966	98.9328	99.8906	98.9641	98.9499	99.9784	99.9788	99.9789	99.9354	99.8679	99.9747	99.974	99.975	99.9722
K137	99.8358	99.8358	99.8358	99.8358	99.8358	99.8358	99.8358	99.8358	99.8358	99.8358	99.8358	99.8358	99.8358	99.8358	99.8358	99.8386	99.8513	99.9079	98.9507	99.8647	99.8593	99.8966	99.9732	99.9547	99.8261	99.8302	99.8585	99.0796	99.9063	99.238	99.0339	99.0797	99.9619	99.9114	99.9183	98.9899	99.0044	99.8979	99.0226	98.9812	99.9771	99.972	99.9734	99.9637	99.8533	99.9764	99.9766	99.9703	99.9727
K13	99.7408	99.7408	99.7408	99.7408	99.7408	99.7408	99.7408	99.7408	99.7408	99.7408	99.7408	99.7408	99.7408	99.7408	99.7408	99.7429	99.7687	99.833	98.887	99.7421	99.7581	99.8244	99.9283	99.8985	99.7772	99.7748	99.7508	99.0235	99.831	99.1815	98.9915	99.0261	99.8869	99.8231	99.8382	98.9085	98.8985	99.8431	98.9134	98.8858	99.9591	99.9519	99.9538	99.9196	99.796	99.9533	99.9621	99.9493	99.9574
K142	99.8052	99.8052	99.8052	99.8052	99.8052	99.8052	99.8052	99.8052	99.8052	99.8052	99.8052	99.8052	99.8052	99.8052	99.8052	99.7794	99.7924	99.8571	98.9044	99.8206	99.8124	99.8529	99.9609	99.8878	99.791	99.7802	99.7999	99.0082	99.8343	99.1852	99.0088	99.0163	99.8805	99.8543	99.8305	98.9134	98.9077	99.8519	98.9196	98.9004	99.9726	99.9659	99.9835	99.9127	99.8223	99.9644	99.9695	99.9735	99.9645
K146	99.7812	99.7812	99.7812	99.7812	99.7812	99.7812	99.7812	99.7812	99.7812	99.7812	99.7812	99.7812	99.7812	99.7812	99.7812	99.7882	99.7655	99.9092	98.9415	99.8119	99.8104	99.9027	99.9535	99.9561	99.8094	99.8095	99.773	99.0904	99.9127	99.1967	99.026	99.01	99.9532	99.8793	99.9103	98.9883	98.9751	99.9039	98.9699	98.9235	99.9797	99.981	99.974	99.9661	99.8455	99.9784	99.98	99.9721	99.9778
K149	99.8436	99.8436	99.8436	99.8436	99.8436	99.8436	99.8436	99.8436	99.8436	99.8436	99.8436	99.8436	99.8436	99.8436	99.8436	99.8552	99.8081	99.8973	98.9367	99.8518	99.8465	99.8951	99.9685	99.9791	99.8072	99.8394	99.8273	99.0859	99.9098	99.239	99.1044	99.0788	99.9274	99.9089	99.9121	98.9676	98.9332	99.9139	98.9823	98.9485	99.9755	99.9781	99.982	99.935	99.8478	99.9762	99.9797	99.9749	99.9739
K14	99.7839	99.7839	99.7839	99.7839	99.7839	99.7839	99.7839	99.7839	99.7839	99.7839	99.7839	99.7839	99.7839	99.7839	99.7839	99.7367	99.7549	99.8583	98.9403	99.7619	99.7699	99.8457	99.9366	99.9139	99.794	99.7745	99.7663	99.0631	99.8557	99.1887	99.0228	99.0036	99.8665	99.8601	99.8507	98.9875	98.9616	99.8445	98.9736	98.918	99.9677	99.9693	99.9816	99.9098	99.8236	99.9635	99.9776	99.975	99.9738
K150	99.8227	99.8227	99.8227	99.8227	99.8227	99.8227	99.8227	99.8227	99.8227	99.8227	99.8227	99.8227	99.8227	99.8227	99.8227	99.8642	99.8429	99.9101	98.9734	99.8647	99.8536	99.8977	99.9718	99.9584	99.8474	99.8549	99.8503	99.0991	99.906	99.2339	99.0705	99.0664	99.947	99.901	99.9075	99.0093	98.9829	99.8906	99.0157	98.9946	99.9591	99.9593	99.9638	99.9557	99.8676	99.959	99.96	99.9583	99.9563
K152	99.8174	99.8174	99.8174	99.8174	99.8174	99.8174	99.8174	99.8174	99.8174	99.8174	99.8174	99.8174	99.8174	99.8174	99.8174	99.8357	99.8345	99.9341	98.981	99.8389	99.8443	99.9256	99.9532	99.9771	99.8375	99.872	99.841	99.0853	99.9226	99.2244	99.079	99.0499	99.933	99.9242	99.9326	99.0144	98.9993	99.9303	98.9949	98.9871	99.9901	99.9866	99.9904	99.9486	99.8801	99.9906	99.9912	99.9851	99.9826
K153	99.8439	99.8439	99.8439	99.8439	99.8439	99.8439	99.8439	99.8439	99.8439	99.8439	99.8439	99.8439	99.8439	99.8439	99.8439	99.8523	99.8533	99.903	98.9857	99.8794	99.8794	99.9014	99.9586	99.9626	99.8494	99.8901	99.8698	99.0639	99.8937	99.2227	99.0727	99.0706	99.9269	99.8988	99.8996	99.0043	98.9898	99.8814	98.9954	98.9954	99.9552	99.9591	99.963	99.9482	99.881	99.9555	99.9574	99.9538	99.9515
K154	99.7827	99.7827	99.7827	99.7827	99.7827	99.7827	99.7827	99.7827	99.7827	99.7827	99.7827	99.7827	99.7827	99.7827	99.7827	99.825	99.835	99.9159	99.0192	99.8522	99.8459	99.9163	99.9672	99.9604	99.8362	99.8574	99.8344	99.091	99.9118	99.2163	99.0714	99.0457	99.9372	99.9066	99.9151	99.0274	99.0169	99.8999	99.0124	99.0136	99.9765	99.9747	99.9785	99.9633	99.8644	99.9752	99.9798	99.9707	99.9727
K155	99.7729	99.7729	99.7729	99.7729	99.7729	99.7729	99.7729	99.7729	99.7729	99.7729	99.7729	99.7729	99.7729	99.7729	99.7729	99.7884	99.8204	99.8975	98.9731	99.8236	99.83	99.8896	99.9553	99.9718	99.8263	99.8434	99.827	99.0912	99.9034	99.2197	99.0777	99.0284	99.9459	99.9152	99.9074	99.0033	99.0084	99.8923	99.0178	98.9684	99.9927	99.9898	99.9931	99.9652	99.8644	99.9919	99.9924	99.9876	99.9893
K156	99.8143	99.8143	99.8143	99.8143	99.8143	99.8143	99.8143	99.8143	99.8143	99.8143	99.8143	99.8143	99.8143	99.8143	99.8143	99.8203	99.8417	99.9148	98.9519	99.8408	99.8499	99.9081	99.9527	99.9629	99.8148	99.8475	99.8404	99.1017	99.9174	99.2259	99.0674	99.069	99.9644	99.9096	99.91	98.9855	98.9946	99.9031	99.0125	98.9718	99.9784	99.973	99.9623	99.9671	99.8541	99.9766	99.9777	99.9588	99.9718
K157	99.8135	99.8135	99.8135	99.8135	99.8135	99.8135	99.8135	99.8135	99.8135	99.8135	99.8135	99.8135	99.8135	99.8135	99.8135	99.8435	99.8293	99.9094	98.9756	99.8516	99.8549	99.9093	99.9619	99.9671	99.821	99.8478	99.8351	99.0647	99.9024	99.2116	99.0665	99.061	99.9142	99.9002	99.9011	99.009	98.9584	99.9047	98.9761	98.9593	99.9726	99.9744	99.9748	99.9381	99.8673	99.9721	99.9727	99.9727	99.9716
K158	99.8541	99.8541	99.8541	99.8541	99.8541	99.8541	99.8541	99.8541	99.8541	99.8541	99.8541	99.8541	99.8541	99.8541	99.8541	99.8377	99.8545	99.9067	99.0197	99.8581	99.8541	99.9012	99.974	99.9602	99.8202	99.8402	99.8626	99.0907	99.9068	99.2219	99.0632	99.0647	99.9363	99.9279	99.9164	99.0424	99.0249	99.9227	99.0358	99.0374	99.9757	99.9735	99.9769	99.9524	99.857	99.9753	99.9773	99.9723	99.9734
K15	99.7419	99.7419	99.7419	99.7419	99.7419	99.7419	99.7419	99.7419	99.7419	99.7419	99.7419	99.7419	99.7419	99.7419	99.7419	99.7295	99.7573	99.8236	98.9516	99.7735	99.7589	99.8089	99.9401	99.8822	99.7707	99.7791	99.7715	99.0608	99.8102	99.1661	99.0472	99.0062	99.8677	99.8261	99.8015	98.9532	98.9052	99.8463	98.9593	98.919	99.9579	99.9605	99.9585	99.9086	99.791	99.9563	99.9681	99.9535	99.9628
K163	99.8404	99.8404	99.8404	99.8404	99.8404	99.8404	99.8404	99.8404	99.8404	99.8404	99.8404	99.8404	99.8404	99.8404	99.8404	99.8596	99.8495	99.9117	98.943	99.8735	99.8607	99.9079	99.9623	99.9699	99.8503	99.863	99.8523	99.084	99.9066	99.2453	99.0893	99.0814	99.9361	99.9009	99.9003	98.9596	98.9297	99.905	98.9647	98.9596	99.9725	99.9734	99.9793	99.9352	99.8734	99.9721	99.9737	99.9687	99.9654
K181	99.7701	99.7701	99.7701	99.7701	99.7701	99.7701	99.7701	99.7701	99.7701	99.7701	99.7701	99.7701	99.7701	99.7701	99.7701	99.7833	99.7755	99.8578	98.9107	99.7856	99.7924	99.845	99.9335	99.9074	99.7918	99.8013	99.8091	99.0551	99.8477	99.1919	98.9835	99.0053	99.8868	99.8916	99.8481	98.9103	98.8924	99.8632	98.9287	98.8772	99.9636	99.9594	99.9754	99.9209	99.8415	99.9586	99.9645	99.9719	99.9612
K19	99.8029	99.8029	99.8029	99.8029	99.8029	99.8029	99.8029	99.8029	99.8029	99.8029	99.8029	99.8029	99.8029	99.8029	99.8029	99.7755	99.7695	99.862	98.944	99.8012	99.7905	99.859	99.9412	99.9004	99.7875	99.784	99.7854	99.0542	99.8397	99.1611	99.0085	99.0488	99.8878	99.8658	99.861	98.9372	98.9291	99.8725	98.9453	98.9179	99.9727	99.9695	99.9852	99.9192	99.8315	99.9688	99.9659	99.9805	99.9643
K20	99.8161	99.8161	99.8161	99.8161	99.8161	99.8161	99.8161	99.8161	99.8161	99.8161	99.8161	99.8161	99.8161	99.8161	99.8161	99.8405	99.8578	99.9149	98.9754	99.8702	99.8781	99.9122	99.9705	99.9568	99.8181	99.8389	99.865	99.0654	99.9094	99.2316	99.068	99.0432	99.9473	99.9222	99.9138	99.0117	99.0098	99.8982	99.037	99.0106	99.9755	99.978	99.9811	99.9584	99.8523	99.9752	99.9794	99.9748	99.9731
K210	99.77	99.77	99.77	99.77	99.77	99.77	99.77	99.77	99.77	99.77	99.77	99.77	99.77	99.77	99.77	99.7902	99.8068	99.8969	99.01	99.8092	99.8165	99.8933	99.9452	99.9518	99.8347	99.8434	99.7977	99.1116	99.8896	99.1888	99.0498	99.0326	99.9515	99.8952	99.8936	99.0107	99.0037	99.9006	99.0102	99.0099	99.9751	99.9766	99.9916	99.9682	99.8587	99.9753	99.9743	99.9859	99.9697
K212	99.0376	99.0376	99.0376	99.0376	99.0376	99.0376	99.0376	99.0376	99.0376	99.0376	99.0376	99.0376	99.0376	99.0376	99.0376	98.9006	98.9156	98.9283	98.9998	98.8846	98.8868	98.9357	98.9121	98.8875	98.8737	98.8731	98.898	99.0851	98.9576	99.0322	99.0245	98.9283	98.9106	98.9551	98.9424	99.0435	99.0342	98.9757	99.0312	99.0246	98.9515	98.9105	98.9046	98.939	98.8932	98.9411	98.9156	98.9303	98.9319
K21	99.7701	99.7701	99.7701	99.7701	99.7701	99.7701	99.7701	99.7701	99.7701	99.7701	99.7701	99.7701	99.7701	99.7701	99.7701	99.7721	99.7938	99.8989	98.9822	99.7981	99.7999	99.9008	99.9595	99.9623	99.8189	99.8248	99.7837	99.1132	99.8983	99.1528	99.0349	99.0057	99.9307	99.8996	99.916	98.9757	98.9686	99.9044	98.9858	98.9608	99.9739	99.979	99.9892	99.9629	99.8504	99.9713	99.9766	99.9822	99.9722
K22	99.8254	99.8254	99.8254	99.8254	99.8254	99.8254	99.8254	99.8254	99.8254	99.8254	99.8254	99.8254	99.8254	99.8254	99.8254	99.82	99.8384	99.8873	98.9859	99.837	99.8408	99.8813	99.9685	99.9559	99.8021	99.8196	99.8508	99.1226	99.8873	99.2211	99.0399	99.1044	99.9368	99.8912	99.8922	98.996	99.0159	99.9058	99.0009	98.9854	99.9748	99.9659	99.9819	99.9635	99.8452	99.966	99.9623	99.9779	99.9623
K24	99.7718	99.7718	99.7718	99.7718	99.7718	99.7718	99.7718	99.7718	99.7718	99.7718	99.7718	99.7718	99.7718	99.7718	99.7718	99.8071	99.8276	99.9152	98.9688	99.8193	99.8317	99.9095	99.9692	99.9729	99.8374	99.8722	99.8334	99.0798	99.9127	99.1969	99.0548	99.0427	99.9074	99.9134	99.9155	98.9955	99.0075	99.9206	99.0155	98.9829	99.9931	99.9904	99.9933	99.9265	99.8744	99.9914	99.9954	99.9857	99.9884
K264	99.7842	99.7842	99.7842	99.7842	99.7842	99.7842	99.7842	99.7842	99.7842	99.7842	99.7842	99.7842	99.7842	99.7842	99.7842	99.8265	99.8027	99.923	98.9537	99.8302	99.8337	99.9222	99.9508	99.9569	99.8294	99.8235	99.8135	99.0872	99.9219	99.1657	99.0284	99.0216	99.9534	99.912	99.9226	98.9695	98.9482	99.9105	98.9707	98.9193	99.98	99.9802	99.9924	99.9635	99.8672	99.9797	99.9797	99.9863	99.9733
K266	99.0311	99.0311	99.0311	99.0311	99.0311	99.0311	99.0311	99.0311	99.0311	99.0311	99.0311	99.0311	99.0311	99.0311	99.0311	98.8348	98.8859	99.0354	98.8683	98.8678	98.9237	99.0547	98.9692	98.6226	98.8871	98.9	98.8941	98.8206	99.0597	99.0057	98.9037	98.8267	98.9432	99.073	99.0492	98.9031	98.9438	99.0953	98.938	98.9132	98.9689	98.9411	98.9396	98.9539	98.8783	98.9493	98.9464	98.9629	98.9257
K26	99.8209	99.8209	99.8209	99.8209	99.8209	99.8209	99.8209	99.8209	99.8209	99.8209	99.8209	99.8209	99.8209	99.8209	99.8209	99.8269	99.8349	99.9028	98.9969	99.8443	99.8481	99.8997	99.9568	99.9595	99.825	99.8294	99.8423	99.0699	99.9069	99.1975	99.0602	99.0273	99.9608	99.9243	99.9128	99.0261	99.0449	99.8884	99.0436	99.0305	99.9788	99.9766	99.9932	99.9761	99.868	99.978	99.9799	99.99	99.9716
K272	99.1342	99.1342	99.1342	99.1342	99.1342	99.1342	99.1342	99.1342	99.1342	99.1342	99.1342	99.1342	99.1342	99.1342	99.1342	99.1115	99.096	99.1412	99.0845	99.0957	99.1043	99.1519	99.1552	99.0912	99.1166	99.1202	99.1013	99.0978	99.1389	99.1107	99.0981	99.0913	99.1372	99.127	99.1497	99.0827	99.0955	99.1693	99.0871	99.0863	99.1388	99.1465	99.1399	99.1318	99.0995	99.1319	99.1434	99.1308	99.1326
K27	99.7795	99.7795	99.7795	99.7795	99.7795	99.7795	99.7795	99.7795	99.7795	99.7795	99.7795	99.7795	99.7795	99.7795	99.7795	99.7711	99.7703	99.8771	98.9473	99.8049	99.8159	99.8703	99.9462	99.9442	99.7986	99.8246	99.7879	99.0741	99.869	99.2038	99.008	99.0218	99.9263	99.8382	99.8746	98.9613	98.9616	99.878	98.9698	98.9333	99.9609	99.9547	99.9624	99.9504	99.8435	99.9506	99.9536	99.9578	99.9523
K281	99.7816	99.7816	99.7816	99.7816	99.7816	99.7816	99.7816	99.7816	99.7816	99.7816	99.7816	99.7816	99.7816	99.7816	99.7816	99.8267	99.8156	99.9373	98.9918	99.8205	99.8282	99.933	99.9664	99.9769	99.8236	99.8556	99.8159	99.1014	99.9202	99.2179	99.0725	99.0736	99.9263	99.9086	99.9094	98.9983	99.0119	99.9017	99.0118	98.991	99.9887	99.9883	99.9764	99.9442	99.8625	99.9892	99.9913	99.9732	99.9852
K28	99.0279	99.0279	99.0279	99.0279	99.0279	99.0279	99.0279	99.0279	99.0279	99.0279	99.0279	99.0279	99.0279	99.0279	99.0279	98.9557	98.9309	99.0852	98.9828	98.9632	99.0008	99.0862	99.0885	99.0158	98.9711	98.9994	98.9885	98.9692	99.0964	99.0528	98.949	98.9541	98.9449	99.0791	99.0988	98.9824	98.9674	99.049	98.9767	98.9936	99.093	99.0866	99.116	98.9791	98.9141	99.1053	99.1057	99.0922	99.1021
K301	99.0253	99.0253	99.0253	99.0253	99.0253	99.0253	99.0253	99.0253	99.0253	99.0253	99.0253	99.0253	99.0253	99.0253	99.0253	99.0577	99.0545	99.1052	98.9444	99.0389	99.0632	99.0974	99.0809	99.05	99.0383	99.0777	99.0645	99.0548	99.1124	99.1119	99.0516	99.0151	99.058	99.1073	99.1176	98.966	99.0075	99.1314	98.9653	98.9829	99.0933	99.078	99.0673	99.0889	99.054	99.086	99.0864	99.0803	99.0592
K303	99.7845	99.7845	99.7845	99.7845	99.7845	99.7845	99.7845	99.7845	99.7845	99.7845	99.7845	99.7845	99.7845	99.7845	99.7845	99.81	99.8317	99.9095	98.9706	99.8396	99.8447	99.9077	99.9528	99.9452	99.8108	99.8351	99.8377	99.0843	99.9069	99.1946	99.0671	99.0486	99.9381	99.9005	99.8978	98.9658	98.9721	99.8851	98.9799	98.9689	99.9722	99.9686	99.9732	99.9746	99.8543	99.9721	99.9707	99.9655	99.966
K308	99.7697	99.7697	99.7697	99.7697	99.7697	99.7697	99.7697	99.7697	99.7697	99.7697	99.7697	99.7697	99.7697	99.7697	99.7697	99.8122	99.8205	99.8888	98.9673	99.812	99.833	99.8862	99.962	99.9528	99.7924	99.8206	99.8102	99.1203	99.8952	99.1919	99.0274	99.0364	99.9128	99.8904	99.8964	98.9679	98.9662	99.8984	98.9975	98.9387	99.973	99.9712	99.973	99.9472	99.8469	99.9702	99.967	99.9712	99.967
K309	99.7824	99.7824	99.7824	99.7824	99.7824	99.7824	99.7824	99.7824	99.7824	99.7824	99.7824	99.7824	99.7824	99.7824	99.7824	99.814	99.8293	99.9096	98.9613	99.8395	99.837	99.9047	99.9526	99.9636	99.8233	99.8413	99.8321	99.0747	99.9051	99.1931	99.0747	99.0755	99.9282	99.9136	99.9233	98.9887	98.9884	99.8961	98.9978	98.9731	99.9655	99.9653	99.9799	99.9463	99.8645	99.9661	99.9698	99.9766	99.9623
K313	98.9322	98.9322	98.9322	98.9322	98.9322	98.9322	98.9322	98.9322	98.9322	98.9322	98.9322	98.9322	98.9322	98.9322	98.9322	98.8039	98.8006	98.9248	98.8723	98.8182	98.8732	98.9167	98.821	98.5115	98.7724	98.7916	98.8288	98.8618	98.9049	98.9751	98.9074	98.8269	98.7693	98.9859	98.9251	98.888	98.8997	98.9773	98.8888	98.8851	98.8481	98.8503	98.8742	98.7748	98.7702	98.8454	98.8525	98.8729	98.8334
K323	99.0672	99.0672	99.0672	99.0672	99.0672	99.0672	99.0672	99.0672	99.0672	99.0672	99.0672	99.0672	99.0672	99.0672	99.0672	98.9984	98.9749	99.0353	98.9329	98.9977	99.0128	99.0442	99.0059	99.0012	99.0031	99.0375	99.0211	99.0328	99.0516	99.0129	99.0107	98.9325	98.9842	99.0845	99.0325	98.9605	98.9978	99.1004	98.9613	98.9418	99.064	99.0581	99.0707	99.0083	98.9986	99.0641	99.0758	99.0545	99.0386
K34	99.761	99.761	99.761	99.761	99.761	99.761	99.761	99.761	99.761	99.761	99.761	99.761	99.761	99.761	99.761	99.7678	99.7743	99.8476	98.9167	99.7953	99.7904	99.8335	99.925	99.9048	99.8082	99.7898	99.7904	99.0397	99.8388	99.1652	99.0438	99.0496	99.8687	99.8412	99.8386	98.9223	98.9299	99.8383	98.9393	98.9146	99.9456	99.9568	99.9568	99.9053	99.782	99.9542	99.9563	99.9522	99.9596
K37	99.7844	99.7844	99.7844	99.7844	99.7844	99.7844	99.7844	99.7844	99.7844	99.7844	99.7844	99.7844	99.7844	99.7844	99.7844	99.7834	99.7893	99.8964	98.9427	99.8105	99.8166	99.8909	99.9498	99.9558	99.813	99.8422	99.7945	99.114	99.888	99.1823	99.0366	99.0394	99.9539	99.8734	99.893	98.9659	98.949	99.9037	98.9765	98.9454	99.9735	99.9769	99.9935	99.9649	99.8536	99.9744	99.9727	99.9864	99.9723
K44	99.7577	99.7577	99.7577	99.7577	99.7577	99.7577	99.7577	99.7577	99.7577	99.7577	99.7577	99.7577	99.7577	99.7577	99.7577	99.7335	99.7467	99.8644	98.8865	99.7492	99.7606	99.8591	99.9481	99.9076	99.7667	99.7972	99.7419	99.0048	99.8448	99.1741	99.0077	98.9903	99.8789	99.8446	99.8363	98.941	98.9201	99.8612	98.9165	98.903	99.9592	99.9597	99.9474	99.9047	99.7872	99.9567	99.9511	99.9438	99.9574
K47	99.7626	99.7626	99.7626	99.7626	99.7626	99.7626	99.7626	99.7626	99.7626	99.7626	99.7626	99.7626	99.7626	99.7626	99.7626	99.7465	99.7439	99.8687	98.9584	99.7719	99.7556	99.8485	99.9232	99.8946	99.7818	99.7929	99.7526	99.0917	99.8348	99.1821	98.9909	98.985	99.8659	99.8342	99.8171	98.9563	98.9432	99.8303	98.9848	98.9265	99.9408	99.9418	99.9437	99.9053	99.785	99.9394	99.9502	99.9389	99.9457
K49	99.0331	99.0331	99.0331	99.0331	99.0331	99.0331	99.0331	99.0331	99.0331	99.0331	99.0331	99.0331	99.0331	99.0331	99.0331	98.9166	98.8844	99.0312	99.0568	98.9012	98.9165	99.0592	98.955	98.6521	98.9178	98.9248	98.9198	98.9299	99.0333	99.0451	98.941	98.8187	98.9307	99.0529	99.0428	99.0688	99.0481	99.0333	99.0731	99.0182	98.9383	98.9549	98.9802	98.9501	98.9538	98.9461	98.945	98.942	98.9525
K4	99.7918	99.7918	99.7918	99.7918	99.7918	99.7918	99.7918	99.7918	99.7918	99.7918	99.7918	99.7918	99.7918	99.7918	99.7918	99.7963	99.7967	99.8851	98.9403	99.8331	99.8281	99.8832	99.9441	99.9433	99.8113	99.8411	99.8075	99.1188	99.8853	99.1974	99.0447	99.0565	99.9362	99.8723	99.8825	98.9573	98.9768	99.8888	98.9764	98.9136	99.9629	99.968	99.9812	99.9483	99.8503	99.9647	99.9638	99.9739	99.9633
K51	99.8438	99.8438	99.8438	99.8438	99.8438	99.8438	99.8438	99.8438	99.8438	99.8438	99.8438	99.8438	99.8438	99.8438	99.8438	99.8305	99.797	99.8951	98.9166	99.8411	99.8394	99.891	99.9733	99.9595	99.7835	99.8237	99.821	99.0701	99.9135	99.246	99.0563	99.0987	99.8986	99.8868	99.9083	98.948	98.9212	99.9049	98.9661	98.9302	99.9881	99.9904	99.9955	99.9329	99.8381	99.9901	99.9923	99.9871	99.9866
K55	99.7574	99.7574	99.7574	99.7574	99.7574	99.7574	99.7574	99.7574	99.7574	99.7574	99.7574	99.7574	99.7574	99.7574	99.7574	99.732	99.7272	99.8593	98.9798	99.7445	99.7515	99.8469	99.9152	99.8842	99.7565	99.7772	99.7278	99.0164	99.8383	99.1705	98.9342	98.9692	99.823	99.8696	99.849	98.9746	98.9514	99.8446	98.9624	98.9588	99.9419	99.9475	99.9676	99.9015	99.815	99.9432	99.9531	99.9635	99.9523
K59	99.8096	99.8096	99.8096	99.8096	99.8096	99.8096	99.8096	99.8096	99.8096	99.8096	99.8096	99.8096	99.8096	99.8096	99.8096	99.843	99.8182	99.9409	98.985	99.8525	99.8497	99.9348	99.9523	99.9753	99.8722	99.8669	99.8214	99.0951	99.9343	99.2139	99.0649	99.0193	99.9532	99.9189	99.9314	98.9956	99.0048	99.9277	99.02	99.0083	99.9921	99.9895	99.993	99.9665	99.8971	99.9889	99.994	99.9866	99.9844
K5	99.7582	99.7582	99.7582	99.7582	99.7582	99.7582	99.7582	99.7582	99.7582	99.7582	99.7582	99.7582	99.7582	99.7582	99.7582	99.726	99.7813	99.8482	98.9076	99.7934	99.7888	99.8279	99.9534	99.8768	99.7909	99.799	99.7911	99.021	99.817	99.1853	99.0291	99.0051	99.8762	99.8199	99.8217	98.9179	98.8871	99.8131	98.9195	98.9126	99.9536	99.95	99.9635	99.911	99.8267	99.9435	99.9474	99.9577	99.944
K61	99.7703	99.7703	99.7703	99.7703	99.7703	99.7703	99.7703	99.7703	99.7703	99.7703	99.7703	99.7703	99.7703	99.7703	99.7703	99.7271	99.7256	99.8511	98.9354	99.7327	99.7434	99.835	99.9481	99.903	99.7555	99.7665	99.7344	99.0268	99.8259	99.1599	98.9828	98.9709	99.8701	99.8388	99.8357	98.9558	98.9297	99.8337	98.9218	98.9239	99.977	99.9751	99.9835	99.9133	99.8085	99.9682	99.9707	99.981	99.9696
K65	99.8205	99.8205	99.8205	99.8205	99.8205	99.8205	99.8205	99.8205	99.8205	99.8205	99.8205	99.8205	99.8205	99.8205	99.8205	99.8007	99.8228	99.9115	98.9904	99.8106	99.8205	99.9018	99.955	99.9637	99.8184	99.8409	99.8298	99.1087	99.9112	99.2032	99.0357	99.0656	99.9347	99.9194	99.9227	99.0239	99.0267	99.9154	99.0302	98.9946	99.9799	99.9766	99.9763	99.9555	99.8561	99.9779	99.9786	99.9743	99.9735
K66	99.8081	99.8081	99.8081	99.8081	99.8081	99.8081	99.8081	99.8081	99.8081	99.8081	99.8081	99.8081	99.8081	99.8081	99.8081	99.8014	99.8226	99.8876	98.9869	99.8155	99.8188	99.8843	99.9696	99.9598	99.7968	99.819	99.8292	99.0913	99.8905	99.1993	99.0763	99.0523	99.9212	99.9077	99.8923	99.0117	99.02	99.8944	99.0296	99.0094	99.979	99.9767	99.979	99.9307	99.8433	99.9757	99.979	99.9741	99.9712
K67	99.0367	99.0367	99.0367	99.0367	99.0367	99.0367	99.0367	99.0367	99.0367	99.0367	99.0367	99.0367	99.0367	99.0367	99.0367	98.9057	98.8937	99.0511	99.0806	98.8841	98.9275	99.0713	98.9718	98.6271	98.9226	98.904	98.8947	98.9322	99.0329	99.0351	98.9075	98.8066	98.9594	99.0649	99.0841	99.0682	99.0802	99.0725	99.0736	99.0703	98.9287	98.9393	98.9418	98.972	98.9275	98.9415	98.9518	98.9157	98.9459
K68	99.7827	99.7827	99.7827	99.7827	99.7827	99.7827	99.7827	99.7827	99.7827	99.7827	99.7827	99.7827	99.7827	99.7827	99.7827	99.8039	99.7947	99.8908	98.9879	99.8287	99.8163	99.8874	99.9464	99.957	99.8072	99.8294	99.8079	99.1337	99.8919	99.1805	99.0793	99.0693	99.9526	99.8938	99.8873	98.9914	98.9828	99.8989	98.987	98.9726	99.9763	99.9685	99.9835	99.9651	99.8506	99.9684	99.9665	99.9785	99.9664
K6	99.7584	99.7584	99.7584	99.7584	99.7584	99.7584	99.7584	99.7584	99.7584	99.7584	99.7584	99.7584	99.7584	99.7584	99.7584	99.7357	99.7599	99.847	98.8941	99.7653	99.7539	99.8353	99.9368	99.9051	99.7701	99.7627	99.7601	99.0596	99.8457	99.1866	99.0177	99.0195	99.8875	99.8466	99.8281	98.9101	98.8733	99.846	98.9152	98.8768	99.9625	99.9556	99.9577	99.9216	99.783	99.9558	99.9661	99.9521	99.9574
K73	99.8314	99.8314	99.8314	99.8314	99.8314	99.8314	99.8314	99.8314	99.8314	99.8314	99.8314	99.8314	99.8314	99.8314	99.8314	99.831	99.8311	99.8932	98.918	99.8522	99.8506	99.8937	99.9635	99.9664	99.8189	99.8626	99.8456	99.0568	99.895	99.2169	99.0434	99.0582	99.9159	99.8698	99.8978	98.9635	98.9356	99.886	98.9773	98.9362	99.9892	99.9916	99.9931	99.9384	99.8584	99.9871	99.9885	99.9883	99.9824
K75	99.758	99.758	99.758	99.758	99.758	99.758	99.758	99.758	99.758	99.758	99.758	99.758	99.758	99.758	99.758	99.7822	99.7789	99.8412	98.9025	99.7748	99.7817	99.8232	99.9284	99.8785	99.7945	99.7836	99.7781	99.074	99.8309	99.1798	98.9957	99.0045	99.8583	99.8108	99.8343	98.9388	98.9393	99.8288	98.9672	98.9144	99.948	99.9482	99.943	99.8996	99.7849	99.9453	99.9585	99.9389	99.9559
K7	99.7427	99.7427	99.7427	99.7427	99.7427	99.7427	99.7427	99.7427	99.7427	99.7427	99.7427	99.7427	99.7427	99.7427	99.7427	99.7499	99.7817	99.8405	98.7981	99.7781	99.7701	99.8281	99.9344	99.8946	99.7873	99.797	99.778	98.9845	99.8414	99.2318	98.9664	99.0107	99.9027	99.8432	99.8364	98.8484	98.8462	99.8365	98.8579	98.8248	99.9462	99.9462	99.9608	99.95	99.8256	99.9465	99.9575	99.9548	99.9516
K80	99.7447	99.7447	99.7447	99.7447	99.7447	99.7447	99.7447	99.7447	99.7447	99.7447	99.7447	99.7447	99.7447	99.7447	99.7447	99.7304	99.7463	99.8436	98.9318	99.7791	99.77	99.839	99.9316	99.9071	99.8215	99.7797	99.7663	99.1059	99.8194	99.1758	99.0278	98.9831	99.8726	99.8427	99.8298	98.9277	98.9299	99.8406	98.9178	98.9051	99.9574	99.9486	99.9519	99.8994	99.823	99.9448	99.9574	99.9453	99.9527
K83	99.7468	99.7468	99.7468	99.7468	99.7468	99.7468	99.7468	99.7468	99.7468	99.7468	99.7468	99.7468	99.7468	99.7468	99.7468	99.7892	99.787	99.9023	98.964	99.782	99.7981	99.8987	99.9563	99.9705	99.8133	99.8398	99.7789	99.1074	99.9002	99.1865	99.0213	98.9934	99.9277	99.8752	99.8958	98.9887	98.9991	99.916	98.9997	98.978	99.9881	99.9807	99.9664	99.9581	99.8362	99.9753	99.9746	99.9618	99.9739
K85	99.7605	99.7605	99.7605	99.7605	99.7605	99.7605	99.7605	99.7605	99.7605	99.7605	99.7605	99.7605	99.7605	99.7605	99.7605	99.7495	99.7467	99.8639	98.8772	99.7594	99.7584	99.841	99.9482	99.9053	99.7565	99.7693	99.7574	99.0318	99.8335	99.1664	98.9742	98.9721	99.8621	99.8423	99.8076	98.8962	98.8941	99.8438	98.9194	98.8716	99.9767	99.9748	99.9752	99.9158	99.7929	99.9708	99.9757	99.967	99.9718
K86	99.8087	99.8087	99.8087	99.8087	99.8087	99.8087	99.8087	99.8087	99.8087	99.8087	99.8087	99.8087	99.8087	99.8087	99.8087	99.7795	99.7961	99.8889	98.9396	99.8016	99.8055	99.8836	99.9602	99.9688	99.8369	99.8263	99.7944	99.0793	99.8845	99.1866	99.0374	99.0378	99.9432	99.8801	99.8948	98.9538	98.977	99.8945	98.9784	98.9387	99.975	99.9818	99.9931	99.959	99.8458	99.9748	99.9757	99.9866	99.9729
K87	99.7534	99.7534	99.7534	99.7534	99.7534	99.7534	99.7534	99.7534	99.7534	99.7534	99.7534	99.7534	99.7534	99.7534	99.7534	99.7389	99.7532	99.8541	98.9184	99.7698	99.7633	99.8352	99.9494	99.8946	99.7812	99.8146	99.7635	99.0962	99.8295	99.1718	98.9866	98.9969	99.8798	99.8512	99.831	98.9345	98.9275	99.8447	98.9462	98.906	99.9544	99.948	99.9589	99.904	99.8105	99.9434	99.9464	99.9578	99.9478
K88	99.7222	99.7222	99.7222	99.7222	99.7222	99.7222	99.7222	99.7222	99.7222	99.7222	99.7222	99.7222	99.7222	99.7222	99.7222	99.7481	99.7755	99.836	98.9095	99.7799	99.7778	99.8337	99.9448	99.9055	99.7701	99.8128	99.7796	99.0109	99.8291	99.1334	99.004	98.9833	99.8661	99.8319	99.832	98.9372	98.895	99.8305	98.9153	98.8801	99.9631	99.9652	99.9634	99.9042	99.7887	99.9626	99.9634	99.9615	99.9582
K92	99.7672	99.7672	99.7672	99.7672	99.7672	99.7672	99.7672	99.7672	99.7672	99.7672	99.7672	99.7672	99.7672	99.7672	99.7672	99.8146	99.8252	99.9192	98.9902	99.8243	99.8367	99.9162	99.951	99.9575	99.8234	99.8474	99.8075	99.0739	99.9114	99.2311	99.0827	99.0529	99.9517	99.9054	99.9056	99.027	99.024	99.9053	99.0323	99.006	99.9765	99.9735	99.964	99.9652	99.8515	99.9732	99.9801	99.9566	99.9726
K93	99.8029	99.8029	99.8029	99.8029	99.8029	99.8029	99.8029	99.8029	99.8029	99.8029	99.8029	99.8029	99.8029	99.8029	99.8029	99.8147	99.8436	99.9062	98.9847	99.8162	99.8355	99.8979	99.9536	99.9604	99.8212	99.8437	99.8488	99.0907	99.9112	99.1902	99.056	99.0546	99.9314	99.9207	99.9104	99.0167	99.0283	99.9087	99.0309	98.9872	99.9794	99.9745	99.9757	99.9521	99.8694	99.9791	99.9789	99.9739	99.9724
K94	99.7369	99.7369	99.7369	99.7369	99.7369	99.7369	99.7369	99.7369	99.7369	99.7369	99.7369	99.7369	99.7369	99.7369	99.7369	99.7486	99.7629	99.8432	98.8844	99.7921	99.7838	99.8296	99.9361	99.9041	99.8157	99.8132	99.7823	99.0624	99.812	99.2001	99.0655	99.0653	99.8765	99.8295	99.8089	98.9163	98.9107	99.8277	98.9505	98.8791	99.9579	99.9596	99.9592	99.9108	99.8066	99.9565	99.9701	99.9552	99.9648
K95	99.7865	99.7865	99.7865	99.7865	99.7865	99.7865	99.7865	99.7865	99.7865	99.7865	99.7865	99.7865	99.7865	99.7865	99.7865	99.7712	99.7814	99.9074	98.9547	99.7861	99.7891	99.9039	99.9578	99.964	99.8141	99.8308	99.7883	99.1237	99.8982	99.1931	99.0585	99.0127	99.9307	99.8576	99.8811	98.9825	98.9713	99.8995	98.9866	98.9589	99.9874	99.979	99.9661	99.9581	99.8198	99.9714	99.9738	99.9602	99.9709
K96	99.8013	99.8013	99.8013	99.8013	99.8013	99.8013	99.8013	99.8013	99.8013	99.8013	99.8013	99.8013	99.8013	99.8013	99.8013	99.7846	99.8219	99.9186	98.9717	99.797	99.8173	99.9108	99.9695	99.9603	99.8145	99.8262	99.8094	99.1088	99.9255	99.2107	99.0256	99.0374	99.9307	99.9313	99.9223	98.9985	99.0187	99.9035	99.0192	98.9698	99.9778	99.9751	99.9761	99.9528	99.8546	99.977	99.9788	99.9731	99.9741
K97	99.7688	99.7688	99.7688	99.7688	99.7688	99.7688	99.7688	99.7688	99.7688	99.7688	99.7688	99.7688	99.7688	99.7688	99.7688	99.7922	99.7897	99.8946	98.9869	99.7778	99.799	99.8935	99.9566	99.9569	99.8097	99.8233	99.7842	99.0987	99.8986	99.1776	99.0282	99.0209	99.9443	99.8937	99.8989	99.022	99.0159	99.9083	98.9975	98.9838	99.9793	99.967	99.9806	99.954	99.8305	99.9636	99.9666	99.9753	99.9646
K98	99.7699	99.7699	99.7699	99.7699	99.7699	99.7699	99.7699	99.7699	99.7699	99.7699	99.7699	99.7699	99.7699	99.7699	99.7699	99.7799	99.7837	99.9089	98.988	99.7899	99.8123	99.9066	99.9548	99.9624	99.7975	99.841	99.7976	99.0635	99.9127	99.1822	99.0189	99.0029	99.943	99.8751	99.922	98.989	98.9791	99.9148	98.9533	98.9775	99.9792	99.9741	99.9679	99.958	99.8478	99.9673	99.9663	99.9654	99.9693
[truncated: 226 more columns]

## Sheet: Table S7
Table S7 The coordinates of pediatric and adult CRKP isolates in PCA plot
Sample	PC1	PC2	PC3	Population	Classification	ST type	K type	O type	Carbapenemase gene
GCA_031793495.1	-0.0198706	0.00658544	0.0823744	Adults	iuc+rmpA2+ CRKP	ST11	K64	O2a	KPC-2
GCA_031793505.1	-0.0198706	0.00658544	0.0823744	Adults	iuc+rmpA2+ CRKP	ST11	K64	O2a	KPC-2
GCA_031793555.1	-0.0198706	0.00658544	0.0823744	Adults	iuc+rmpA2+ CRKP	ST11	K64	O2a	KPC-2
GCA_031793635.1	-0.0198449	0.00655682	0.0804429	Adults	iuc+rmpA2+ CRKP	ST11	K64	O2a	KPC-2
GCA_031793675.1	-0.0198439	0.0064953	0.0785967	Adults	iuc+rmpA2+ CRKP	ST11	K64	O2a	KPC-2
GCA_031793685.1	-0.0198449	0.00655682	0.0804429	Adults	iuc+rmpA2+ CRKP	ST11	K64	O2a	KPC-2
GCA_031793705.1	-0.0198449	0.00655682	0.0804429	Adults	iuc+rmpA2+ CRKP	ST11	K64	O2a	KPC-2
GCA_031793725.1	-0.0198449	0.00655682	0.0804429	Adults	iuc+rmpA2+ CRKP	ST11	K64	O2a	KPC-2
GCA_031793785.1	-0.0200786	0.00850803	-0.0482402	Adults	iuc+rmpA2+ CRKP	ST11	K47	unknown (OL101)	KPC-2
GCA_031793875.1	0.216985	0.0898129	0.000969749	Adults	iuc+rmpA2+ CRKP	ST2237	K19	O1	KPC-2
GCA_031793895.1	0.216985	0.0898129	0.000969749	Adults	iuc+rmpA2+ CRKP	ST2237	K19	O1	KPC-2
GCA_031793935.1	-0.0198679	0.00657575	0.0819118	Adults	iuc+rmpA2+ CRKP	ST11	K64	O2a	KPC-2
GCA_031794015.1	0.216985	0.0898129	0.000969749	Adults	iuc+rmpA2+ CRKP	ST2237	K19	O1	KPC-2
GCA_031794055.1	-0.0200963	0.00858467	-0.0497064	Adults	iuc+rmpA2+ CRKP	ST11	K47	unknown (OL101)	KPC-2
GCA_031794065.1	-0.0200939	0.00857426	-0.0494838	Adults	CRKP	ST11	K25	O5	KPC-2
GCA_031794115.1	-0.0198679	0.00657575	0.0819118	Adults	iuc+rmpA2+ CRKP	ST11	K64	O2a	KPC-2
GCA_031794735.1	-0.0198708	0.0065856	0.0823171	Adults	iuc+rmpA2+ CRKP	ST11	K64	O2a	KPC-2
GCA_031794745.1	-0.0200939	0.00857426	-0.0494838	Adults	CRKP	ST11	K25	O5	KPC-2
GCA_031794875.1	0.216963	0.0899531	0.000976006	Adults	CRKP	ST15	K19	O1	KPC-2
GCA_031794895.1	-0.0198708	0.0065856	0.0823171	Adults	iuc+rmpA2+ CRKP	ST11	K64	O2a	KPC-2
GCA_031794915.1	-0.0198708	0.0065856	0.0823171	Adults	iuc+rmpA2+ CRKP	ST11	K64	O2a	KPC-2
GCA_031794935.1	-0.0200939	0.00857426	-0.0494838	Adults	CRKP	ST11	K25	O5	KPC-2
GCA_031794975.1	-0.0200963	0.00858467	-0.0497064	Adults	iuc+rmpA2+ CRKP	ST11	K47	unknown (OL101)	KPC-2
GCA_031795025.1	-0.0200786	0.00850803	-0.0482402	Adults	iuc+rmpA2+ CRKP	ST11	K47	unknown (OL101)	KPC-2
GCA_031795055.1	-0.0198477	0.00650812	0.0791271	Adults	iuc+rmpA2+ CRKP	ST11	K64	O2a	KPC-2
GCA_031795095.1	-0.0199017	0.00669122	0.0868943	Adults	iuc+rmpA2+ CRKP	ST11	K64	O2a	KPC-2
GCA_031795135.1	-0.0198708	0.0065856	0.0823171	Adults	iuc+rmpA2+ CRKP	ST11	K64	O2a	KPC-2
GCA_031795175.1	0.216985	0.0898129	0.000969749	Adults	iuc+rmpA2+ CRKP	ST2237	K19	O1	KPC-2
GCA_031795215.1	-0.0200939	0.00857426	-0.0494838	Adults	CRKP	ST11	K25	O5	KPC-2
GCA_031795235.1	0.0642568	-0.203014	0.00528988	Adults	CRKP	ST37	K38	O3b	NDM-1
GCA_031795255.1	0.0859911	-0.236126	0.0075084	Adults	iuc+rmpA2+ CRKP	ST412	K57	O3b	KPC-2
GCA_031795335.1	0.0867492	-0.230766	-0.00375855	Adults	iuc+rmpA2+ CRKP	ST65	K2	O1	KPC-2
GCA_031795355.1	-0.0200963	0.00858467	-0.0497064	Adults	iuc+rmpA2+ CRKP	ST11	K47	unknown (OL101)	KPC-2
GCA_031795415.1	-0.0200939	0.00857426	-0.0494838	Adults	CRKP	ST11	K25	O5	KPC-2
GCA_031795455.1	-0.0200939	0.00857426	-0.0494838	Adults	CRKP	ST11	K25	O5	KPC-2
GCA_031795475.1	0.216963	0.0899531	0.000976006	Adults	CRKP	ST15	K19	O1	KPC-2
GCA_031795495.1	0.216963	0.0899531	0.000976006	Adults	CRKP	ST15	K19	O1	KPC-2
GCA_031795555.1	-0.0200939	0.00857426	-0.0494838	Adults	CRKP	ST11	K25	O5	KPC-2
GCA_031795615.1	0.216963	0.0899531	0.000976006	Adults	CRKP	ST15	K19	O1	KPC-2
GCA_031795625.1	0.216974	0.089878	0.000972079	Adults	CRKP	ST15	K19	O1	KPC-2
GCA_031795645.1	-0.0200874	0.00854637	-0.0489738	Adults	iuc+rmpA2+ CRKP	ST11	K47	unknown (OL101)	KPC-2
GCA_031795655.1	-0.0200874	0.00854637	-0.0489738	Adults	iuc+rmpA2+ CRKP	ST11	K47	unknown (OL101)	KPC-2
GCA_031795795.1	-0.0200874	0.00854637	-0.0489738	Adults	iuc+rmpA2+ CRKP	ST11	K47	unknown (OL101)	KPC-2
GCA_031795815.1	-0.0200963	0.00858467	-0.0497064	Adults	iuc+rmpA2+ CRKP	ST11	K47	unknown (OL101)	KPC-2
GCA_031795835.1	-0.0198586	0.00654461	0.0806325	Adults	iuc+rmpA2+ CRKP	ST11	K64	O2a	KPC-2
GCA_031795915.1	-0.0200874	0.00854637	-0.0489738	Adults	iuc+rmpA2+ CRKP	ST11	K47	unknown (OL101)	KPC-2
GCA_031795925.1	-0.0200874	0.00854637	-0.0489738	Adults	iuc+rmpA2+ CRKP	ST11	K47	unknown (OL101)	KPC-2
GCA_031795975.1	-0.0200874	0.00854637	-0.0489738	Adults	iuc+rmpA2+ CRKP	ST11	K47	unknown (OL101)	KPC-2
GCA_031795995.1	-0.0200874	0.00854637	-0.0489738	Adults	iuc+rmpA2+ CRKP	ST11	K47	unknown (OL101)	KPC-2
GCA_031796035.1	-0.0198439	0.0064953	0.0785967	Adults	iuc+rmpA2+ CRKP	ST11	K64	O2a	KPC-2
GCA_031796055.1	-0.0200874	0.00854637	-0.0489738	Adults	iuc+rmpA2+ CRKP	ST11	K47	unknown (OL101)	KPC-2
GCA_031796095.1	-0.0200874	0.00854637	-0.0489738	Adults	iuc+rmpA2+ CRKP	ST11	K47	unknown (OL101)	KPC-2
GCA_031796135.1	-0.0200939	0.00857426	-0.0494838	Adults	CRKP	ST11	K25	O5	KPC-2
GCA_031796155.1	-0.0198988	0.00668123	0.0864674	Adults	iuc+rmpA2+ CRKP	ST11	K64	O2a	KPC-2
GCA_031796175.1	-0.0200939	0.00857426	-0.0494838	Adults	iuc+rmpA2+ CRKP	ST11	K25	O5	KPC-2
GCA_031796215.1	-0.0198708	0.0065856	0.0823171	Adults	iuc+rmpA2+ CRKP	ST11	K64	O2a	KPC-2
GCA_031796235.1	-0.0200943	0.0085758	-0.0495443	Adults	CRKP	ST11	unknown (K47)	unknown (OL101)	KPC-2
GCA_031796255.1	-0.0198439	0.0064953	0.0785967	Adults	iuc+rmpA2+ CRKP	ST11	K64	O2a	KPC-2
GCA_031796275.1	-0.0199003	0.00668624	0.0866812	Adults	iuc+rmpA2+ CRKP	ST11	K64	O2a	KPC-2
GCA_031796295.1	-0.0198988	0.00668123	0.0864674	Adults	iuc+rmpA2+ CRKP	ST11	K64	O2a	KPC-2
GCA_031796315.1	-0.0198617	0.00655501	0.08106	Adults	iuc+rmpA2+ CRKP	ST11	K64	unknown (OL102)	KPC-2
GCA_031796335.1	-0.0200963	0.00858467	-0.0497064	Adults	iuc+rmpA2+ CRKP	ST11	K47	unknown (OL101)	KPC-2
GCA_031796355.1	-0.0198708	0.0065856	0.0823171	Adults	iuc+rmpA2+ CRKP	ST11	K64	O2a	KPC-2
GCA_031796375.1	-0.0198586	0.00654461	0.0806325	Adults	iuc+rmpA2+ CRKP	ST11	K64	O2a	KPC-2
GCA_031796395.1	-0.0198341	0.00646247	0.0772409	Adults	iuc+rmpA2+ CRKP	ST11	K64	O2a	KPC-2
GCA_031796415.1	-0.0198341	0.00646247	0.0772409	Adults	iuc+rmpA2+ CRKP	ST11	K64	O2a	KPC-2
GCA_031796435.1	-0.0198586	0.00654461	0.0806325	Adults	iuc+rmpA2+ CRKP	ST11	K64	O2a	KPC-2
GCA_031796455.1	-0.0198586	0.00654461	0.0806325	Adults	iuc+rmpA2+ CRKP	ST11	K64	O2a	KPC-2
GCA_031796475.1	-0.0198586	0.00654461	0.0806325	Adults	iuc+rmpA2+ CRKP	ST11	K64	O2a	KPC-2
GCA_031796495.1	-0.0199017	0.00669122	0.0868943	Adults	iuc+rmpA2+ CRKP	ST11	K64	O2a	KPC-2
GCA_031796515.1	0.216975	0.0898881	0.000973675	Adults	iuc+rmpA2+ CRKP	ST2237	K19	O1	KPC-2
GCA_031796535.1	0.216975	0.0898881	0.000973675	Adults	iuc+rmpA2+ CRKP	ST2237	K19	O1	KPC-2
GCA_031796555.1	-0.0200939	0.00857426	-0.0494838	Adults	iuc+rmpA2+ CRKP	ST11	K25	O5	KPC-2
GCA_031796575.1	-0.0200939	0.00857426	-0.0494838	Adults	iuc+rmpA2+ CRKP	ST11	K25	O5	KPC-2
GCA_031796595.1	-0.0200939	0.00857426	-0.0494838	Adults	iuc+rmpA2+ CRKP	ST11	K25	O5	KPC-2
GCA_031796615.1	-0.0200939	0.00857426	-0.0494838	Adults	iuc+rmpA2+ CRKP	ST11	K25	O5	KPC-2
GCA_031796625.1	-0.0200939	0.00857426	-0.0494838	Adults	iuc+rmpA2+ CRKP	ST11	K25	O5	KPC-2
GCA_031796655.1	-0.0200939	0.00857426	-0.0494838	Adults	iuc+rmpA2+ CRKP	ST11	K25	O5	KPC-2
GCA_031796675.1	-0.0200939	0.00857426	-0.0494838	Adults	iuc+rmpA2+ CRKP	ST11	K25	O5	KPC-2
GCA_031796695.1	-0.0199017	0.00669122	0.0868943	Adults	iuc+rmpA2+ CRKP	ST11	K64	O2a	KPC-2
GCA_031796715.1	-0.0200939	0.00857426	-0.0494838	Adults	iuc+rmpA2+ CRKP	ST11	K25	O5	KPC-2
GCA_031796735.1	-0.0200939	0.00857426	-0.0494838	Adults	iuc+rmpA2+ CRKP	ST11	K25	O5	KPC-2
GCA_031796755.1	-0.0200943	0.0085758	-0.0495443	Adults	CRKP	ST11	unknown (K47)	unknown (OL101)	KPC-2
GCA_031796765.1	-0.0200963	0.00858467	-0.0497064	Adults	iuc+rmpA2+ CRKP	ST11	K47	unknown (OL101)	KPC-2
GCA_031796795.1	-0.0200948	0.00857833	-0.0495855	Adults	iuc+rmpA2+ CRKP	ST11	K47	unknown (OL101)	KPC-2
GCA_031796815.1	-0.0200969	0.00858738	-0.0497602	Adults	iuc+rmpA2+ CRKP	ST11	K47	unknown (OL101)	KPC-2
GCA_031796835.1	-0.0200948	0.00857833	-0.0495855	Adults	iuc+rmpA2+ CRKP	ST11	K47	unknown (OL101)	KPC-2
GCA_031796855.1	-0.0199017	0.00669122	0.0868943	Adults	iuc+rmpA2+ CRKP	ST11	K64	O2a	KPC-2
GCA_031796875.1	-0.0200969	0.00858738	-0.0497602	Adults	iuc+rmpA2+ CRKP	ST11	K47	unknown (OL101)	KPC-2
GCA_031796895.1	-0.0200939	0.00857426	-0.0494838	Adults	iuc+rmpA2+ CRKP	ST11	K25	O5	KPC-2
GCA_031796915.1	-0.0200939	0.00857426	-0.0494838	Adults	iuc+rmpA2+ CRKP	ST11	K25	O5	KPC-2
GCA_031796935.1	0.216985	0.0898129	0.000969749	Adults	iuc+rmpA2+ CRKP	ST2237	K19	O1	KPC-2
GCA_031796955.1	0.216985	0.0898129	0.000969749	Adults	iuc+rmpA2+ CRKP	ST2237	K19	O1	KPC-2
GCA_031796975.1	-0.0199017	0.00669122	0.0868943	Adults	iuc+rmpA2+ CRKP	ST11	K64	O2a	KPC-2
GCA_031797005.1	-0.0200831	0.00854307	-0.0495922	Adults	iuc+rmpA2+ CRKP	ST11	K47	unknown (OL101)	KPC-2
GCA_031797115.1	-0.0200948	0.00857833	-0.0495855	Adults	iuc+rmpA2+ CRKP	ST11	K47	unknown (OL101)	KPC-2
GCA_031797135.1	-0.0198679	0.00657575	0.0819118	Adults	iuc+rmpA2+ CRKP	ST11	K64	O2a	KPC-2
GCA_031797155.1	-0.0200943	0.0085758	-0.0495443	Adults	CRKP	ST11	unknown (K47)	unknown (OL101)	KPC-2
GCA_031797175.1	-0.0198706	0.00658544	0.0823744	Adults	CRKP	ST11	unknown (K64)	O2a	KPC-2
GCA_031797195.1	-0.0198706	0.00658544	0.0823744	Adults	iuc+rmpA2+ CRKP	ST11	K64	O2a	KPC-2
GCA_031797275.1	-0.0198679	0.00657575	0.0819118	Adults	iuc+rmpA2+ CRKP	ST11	K64	O2a	KPC-2
GCA_031797335.1	-0.0198679	0.00657575	0.0819118	Adults	iuc+rmpA2+ CRKP	ST11	K64	O2a	KPC-2
GCA_031797355.1	-0.0200874	0.00854637	-0.0489738	Adults	iuc+rmpA2+ CRKP	ST11	K47	unknown (OL101)	KPC-2
GCA_031797375.1	-0.0200874	0.00854637	-0.0489738	Adults	iuc+rmpA2+ CRKP	ST11	K47	unknown (OL101)	KPC-2
GCA_031797415.1	-0.0200923	0.00856774	-0.0493601	Adults	CRKP	ST11	K25	O5	KPC-2
GCA_031797495.1	-0.0199017	0.00669122	0.0868943	Adults	iuc+rmpA2+ CRKP	ST11	K64	O2a	KPC-2
GCA_031797515.1	-0.0198679	0.00657575	0.0819118	Adults	iuc+rmpA2+ CRKP	ST11	K64	O2a	KPC-2
GCA_031797555.1	-0.0198706	0.00658544	0.0823744	Adults	iuc+rmpA2+ CRKP	ST11	K64	O2a	KPC-2
GCA_031797575.1	-0.0198706	0.00658544	0.0823744	Adults	iuc+rmpA2+ CRKP	ST11	K64	O2a	KPC-2
GCA_031797615.1	-0.0199017	0.00669122	0.0868943	Adults	iuc+rmpA2+ CRKP	ST11	K64	O2a	KPC-2
GCA_031797665.1	-0.0199017	0.00669122	0.0868943	Adults	iuc+rmpA2+ CRKP	ST11	K64	O2a	KPC-2
GCA_031797695.1	-0.0198586	0.00654461	0.0806325	Adults	iuc+rmpA2+ CRKP	ST11	K64	O2a	KPC-2
GCA_031797755.1	-0.0198586	0.00654461	0.0806325	Adults	iuc+rmpA2+ CRKP	ST11	K64	O2a	KPC-2
GCA_031797795.1	-0.0199017	0.00669122	0.0868943	Adults	iuc+rmpA2+ CRKP	ST11	K64	O2a	KPC-2
GCA_031797835.1	-0.0200943	0.0085758	-0.0495443	Adults	CRKP	ST11	unknown (K47)	unknown (OL101)	KPC-2
GCA_031797855.1	-0.0198679	0.00657575	0.0819118	Adults	iuc+rmpA2+ CRKP	ST11	K64	O2a	KPC-2
GCA_031797935.1	-0.0183249	0.00486898	0.000701025	Adults	iuc+rmpA2+ CRKP	ST11	K25	O5	KPC-2
GCA_031797975.1	-0.0198679	0.00657575	0.0819118	Adults	iuc+rmpA2+ CRKP	ST11	K64	O2a	KPC-2
GCA_031797995.1	-0.0198708	0.0065856	0.0823171	Adults	iuc+rmpA2+ CRKP	ST11	K64	O2a	KPC-2
GCA_031798015.1	-0.0200943	0.0085758	-0.0495443	Adults	CRKP	ST11	unknown (K47)	unknown (OL101)	KPC-2
GCA_031798075.1	-0.0199017	0.00669122	0.0868943	Adults	iuc+rmpA2+ CRKP	ST11	K64	O2a	KPC-2
GCA_031798135.1	-0.0198708	0.0065856	0.0823171	Adults	iuc+rmpA2+ CRKP	ST11	K64	O2a	KPC-2
GCA_031798145.1	-0.0199017	0.00669122	0.0868943	Adults	iuc+rmpA2+ CRKP	ST11	K64	O2a	KPC-2
GCA_031798175.1	-0.0198586	0.00654461	0.0806325	Adults	iuc+rmpA2+ CRKP	ST11	K64	O2a	KPC-2
GCA_031798215.1	-0.0200963	0.00858467	-0.0497064	Adults	iuc+rmpA2+ CRKP	ST11	K47	unknown (OL101)	KPC-2
GCA_031798275.1	-0.0198708	0.0065856	0.0823171	Adults	iuc+rmpA2+ CRKP	ST11	K64	O2a	KPC-2
GCA_031798335.1	-0.0198708	0.0065856	0.0823171	Adults	iuc+rmpA2+ CRKP	ST11	K64	O2a	KPC-2
GCA_031798355.1	-0.0198708	0.0065856	0.0823171	Adults	iuc+rmpA2+ CRKP	ST11	K64	O2a	KPC-2
GCA_031798375.1	-0.0198708	0.0065856	0.0823171	Adults	iuc+rmpA2+ CRKP	ST11	K64	O2a	KPC-2
GCA_031798395.1	-0.0198708	0.0065856	0.0823171	Adults	iuc+rmpA2+ CRKP	ST11	K64	O2a	KPC-2
GCA_031798475.1	-0.0198706	0.00658544	0.0823744	Adults	iuc+rmpA2+ CRKP	ST11	K64	O2a	KPC-2
GCA_031798515.1	-0.0198708	0.0065856	0.0823171	Adults	iuc+rmpA2+ CRKP	ST11	K64	O2a	KPC-2
GCA_031798555.1	-0.0198708	0.0065856	0.0823171	Adults	iuc+rmpA2+ CRKP	ST11	K64	O2a	KPC-2
GCA_031798575.1	-0.0198586	0.00654461	0.0806325	Adults	iuc+rmpA2+ CRKP	ST11	K64	O2a	KPC-2
GCA_031798595.1	-0.0198708	0.0065856	0.0823171	Adults	iuc+rmpA2+ CRKP	ST11	K64	O2a	KPC-2
GCA_031798615.1	-0.0198586	0.00654461	0.0806325	Adults	iuc+rmpA2+ CRKP	ST11	K64	O2a	KPC-2
GCA_031798635.1	-0.0198341	0.00646247	0.0772409	Adults	CRKP	ST11	K64	O2a	KPC-2
GCA_031798655.1	-0.0198341	0.00646247	0.0772409	Adults	CRKP	ST11	K64	O2a	KPC-2
GCA_031798675.1	-0.0198439	0.0064953	0.0785967	Adults	CRKP	ST11	K64	O2a	KPC-2
GCA_031798685.1	-0.0198439	0.0064953	0.0785967	Adults	iuc+rmpA2+ CRKP	ST11	K64	O2a	KPC-2
GCA_031798715.1	-0.0199017	0.00669122	0.0868943	Adults	iuc+rmpA2+ CRKP	ST11	K64	O2a	KPC-2
GCA_031798735.1	-0.0200969	0.00858738	-0.0497602	Adults	iuc+rmpA2+ CRKP	ST11	K47	unknown (OL101)	KPC-2
GCA_031798755.1	-0.0200969	0.00858738	-0.0497602	Adults	iuc+rmpA2+ CRKP	ST11	K47	unknown (OL101)	KPC-2
GCA_031798775.1	-0.0200535	0.00839817	-0.0457261	Adults	iuc+rmpA2+ CRKP	ST11	unknown (K47)	unknown (OL101)	KPC-2
GCA_031798795.1	-0.0199017	0.00669122	0.0868943	Adults	iuc+rmpA2+ CRKP	ST11	K64	O2a	KPC-2
GCA_031798815.1	-0.0198569	0.00653919	0.0804105	Adults	iuc+rmpA2+ CRKP	ST11	K64	O2a	KPC-2
GCA_031798835.1	-0.0198569	0.00653919	0.0804105	Adults	iuc+rmpA2+ CRKP	ST11	K64	O2a	KPC-2
GCA_031798855.1	-0.0200963	0.00858467	-0.0497064	Adults	iuc+rmpA2+ CRKP	ST11	unknown (K64)	O2a	KPC-2
GCA_031798875.1	-0.0200963	0.00858467	-0.0497064	Adults	iuc+rmpA2+ CRKP	ST11	K47	unknown (OL101)	KPC-2
GCA_031798895.1	-0.0198341	0.00646247	0.0772409	Adults	CRKP	ST11	K64	O2a	KPC-2
GCA_031798915.1	-0.0200943	0.0085758	-0.0495443	Adults	CRKP	ST11	K47	unknown (OL101)	KPC-2
GCA_031798935.1	0.216985	0.0898129	0.000969749	Adults	iuc+rmpA2+ CRKP	ST2237	K19	O1	KPC-2
GCA_031800735.1	-0.0200963	0.00858467	-0.0497064	Adults	iuc+rmpA2+ CRKP	ST11	K47	unknown (OL101)	KPC-2
GCA_031800755.1	-0.0199017	0.00669122	0.0868943	Adults	iuc+rmpA2+ CRKP	ST11	K64	O2a	KPC-2
GCA_031800775.1	-0.0200969	0.00858738	-0.0497602	Adults	iuc+rmpA2+ CRKP	ST11	K47	unknown (OL101)	KPC-2
GCA_031800815.1	-0.0200963	0.00858467	-0.0497064	Adults	iuc+rmpA2+ CRKP	ST11	K47	unknown (OL101)	KPC-2
GCA_031800835.1	0.216985	0.0898129	0.000969749	Adults	iuc+rmpA2+ CRKP	ST2237	K19	O1	KPC-2
GCA_031800855.1	-0.0200963	0.00858467	-0.0497064	Adults	iuc+rmpA2+ CRKP	ST11	K47	unknown (OL101)	KPC-2
GCA_031800875.1	0.0894309	-0.253808	0.00142956	Adults	CRKP	ST29	K54	O1	-
GCA_031800895.1	-0.0198341	0.00646247	0.0772409	Adults	CRKP	ST11	K64	O2a	KPC-2
GCA_031800915.1	-0.0200943	0.0085758	-0.0495443	Adults	CRKP	ST11	K47	unknown (OL101)	KPC-2
GCA_031800935.1	-0.0200943	0.0085758	-0.0495443	Adults	CRKP	ST11	K47	unknown (OL101)	KPC-2
GCA_031800955.1	-0.0200943	0.0085758	-0.0495443	Adults	CRKP	ST11	K47	unknown (OL101)	KPC-2
GCA_031800975.1	-0.0199017	0.00669122	0.0868943	Adults	iuc+rmpA2+ CRKP	ST11	K64	O2a	KPC-2
GCA_031800995.1	-0.0198341	0.00646247	0.0772409	Adults	iuc+rmpA2+ CRKP	ST11	K64	O2a	KPC-2
GCA_031801015.1	-0.0198341	0.00646247	0.0772409	Adults	iuc+rmpA2+ CRKP	ST11	K64	O2a	KPC-2
GCA_031801035.1	0.216985	0.0898129	0.000969749	Adults	iuc+rmpA2+ CRKP	ST2237	K19	O1	KPC-2
GCA_031801075.1	-0.0200939	0.00857426	-0.0494838	Adults	CRKP	ST11	K25	O5	KPC-2
GCA_031801095.1	-0.0199017	0.00669122	0.0868943	Adults	iuc+rmpA2+ CRKP	ST11	K64	O2a	KPC-2
GCA_031801115.1	-0.0198341	0.00646247	0.0772409	Adults	iuc+rmpA2+ CRKP	ST11	K64	O2a	KPC-2
GCA_031801135.1	-0.0198679	0.00657575	0.0819118	Adults	iuc+rmpA2+ CRKP	ST11	K64	O2a	KPC-2
GCA_031801155.1	-0.0198341	0.00646247	0.0772409	Adults	iuc+rmpA2+ CRKP	ST11	K64	O2a	KPC-2
GCA_031801175.1	-0.0200939	0.00857426	-0.0494838	Adults	CRKP	ST11	K25	O5	KPC-2
GCA_031801195.1	-0.0200963	0.00858467	-0.0497064	Adults	iuc+rmpA2+ CRKP	ST11	K47	unknown (OL101)	KPC-2
GCA_031801215.1	-0.0198679	0.00657575	0.0819118	Adults	iuc+rmpA2+ CRKP	ST11	K64	O2a	KPC-2
GCA_031801235.1	-0.0199017	0.00669122	0.0868943	Adults	iuc+rmpA2+ CRKP	ST11	K64	O2a	KPC-2
GCA_031801255.1	-0.0198679	0.00657575	0.0819118	Adults	iuc+rmpA2+ CRKP	ST11	K64	O2a	KPC-2
GCA_031801275.1	-0.0200514	0.0083912	-0.0460068	Adults	iuc+rmpA2+ CRKP	ST11	K47	unknown (OL101)	KPC-2
GCA_031801295.1	-0.0200514	0.0083912	-0.0460068	Adults	iuc+rmpA2+ CRKP	ST11	K47	unknown (OL101)	KPC-2
GCA_031801315.1	-0.0200943	0.0085758	-0.0495443	Adults	CRKP	ST11	unknown (K47)	unknown (OL101)	KPC-2
GCA_031801335.1	-0.0200943	0.0085758	-0.0495443	Adults	CRKP	ST11	unknown (K47)	unknown (OL101)	KPC-2
GCA_031801355.1	-0.0169762	0.00198978	-0.000444408	Adults	CRKP	ST11	K22	O2a	KPC-2
GCA_031801375.1	-0.0200963	0.00858467	-0.0497064	Adults	iuc+rmpA2+ CRKP	ST11	K47	unknown (OL101)	KPC-2
GCA_031801395.1	-0.0200963	0.00858467	-0.0497064	Adults	iuc+rmpA2+ CRKP	ST11	K47	unknown (OL101)	KPC-2
GCA_031801415.1	-0.0198679	0.00657575	0.0819118	Adults	iuc+rmpA2+ CRKP	ST11	K64	O2a	KPC-2
GCA_031801435.1	-0.0198708	0.0065856	0.0823171	Adults	iuc+rmpA2+ CRKP	ST11	K64	O2a	KPC-2
GCA_031801455.1	-0.0198679	0.00657575	0.0819118	Adults	iuc+rmpA2+ CRKP	ST11	K64	O2a	KPC-2
GCA_031801475.1	-0.0198708	0.0065856	0.0823171	Adults	iuc+rmpA2+ CRKP	ST11	K64	O2a	KPC-2
K10	-0.0201108	0.00864749	-0.0509341	Children	CRKP	ST11	unknown	OL101	KPC-2
K101	-0.0201138	0.00866072	-0.0511876	Children	iuc+rmpA2+ CRKP	ST11	unknown	OL101	KPC-2
K103	-0.0201138	0.00866072	-0.0511876	Children	iuc+rmpA2+ CRKP	ST11	KL47	OL101	KPC-2
K105	-0.0201138	0.00866072	-0.0511876	Children	iuc+rmpA2+ CRKP	ST11	unknown	OL101	KPC-2
K107	-0.0201138	0.00866072	-0.0511876	Children	iuc+rmpA2+ CRKP	ST11	unknown	OL101	KPC-2
K108	-0.0201108	0.00864749	-0.0509341	Children	CRKP	ST11	unknown	OL101	KPC-2
K11	-0.0201153	0.00866711	-0.051312	Children	iuc+rmpA2+ CRKP	ST11	KL47	OL101	KPC-2
K111	-0.0201138	0.00866072	-0.0511876	Children	iuc+rmpA2+ CRKP	ST11	KL47	OL101	KPC-2
K112	-0.0201138	0.00866072	-0.0511876	Children	iuc+rmpA2+ CRKP	ST11	KL47	OL101	KPC-2
K114	-0.0201138	0.00866072	-0.0511876	Children	iuc+rmpA2+ CRKP	ST11	KL47	OL101	KPC-2
K115	-0.0201138	0.00866072	-0.0511876	Children	iuc+rmpA2+ CRKP	ST11	unknown	OL101	KPC-2
K116	-0.0201153	0.00866711	-0.051312	Children	iuc+rmpA2+ CRKP	ST11	KL47	OL101	KPC-2
K117	-0.0201138	0.00866072	-0.0511876	Children	iuc+rmpA2+ CRKP	ST11	KL47	OL101	KPC-2
K12	-0.0201153	0.00866711	-0.051312	Children	iuc+rmpA2+ CRKP	ST11	KL47	OL101	KPC-2
K127	0.0658294	-0.207596	0.00898948	Children	CRKP	ST37	others	Others	NDM-1
K128	-0.0201138	0.00866072	-0.0511876	Children	iuc+rmpA2+ CRKP	ST11	KL47	OL101	KPC-2
K129	0.216985	0.0898129	0.000969749	Children	iuc+rmpA2+ CRKP	ST2237	others	O1/O2v2	KPC-2
K13	-0.0201138	0.00866072	-0.0511876	Children	iuc+rmpA2+ CRKP	ST11	KL47	OL101	KPC-2
K130	-0.0200969	0.00858738	-0.0497602	Children	iuc+rmpA2+ CRKP	ST11	KL47	OL101	KPC-2
K137	-0.0201108	0.00864749	-0.0509341	Children	CRKP	ST11	unknown	OL101	KPC-2
K14	-0.0201153	0.00866711	-0.051312	Children	iuc+rmpA2+ CRKP	ST11	KL47	OL101	KPC-2
K142	-0.0201153	0.00866711	-0.051312	Children	iuc+rmpA2+ CRKP	ST11	KL47	OL101	KPC-2
K146	-0.0201153	0.00866711	-0.051312	Children	iuc+rmpA2+ CRKP	ST11	KL47	OL101	KPC-2
K149	-0.0200969	0.00858738	-0.0497602	Children	iuc+rmpA2+ CRKP	ST11	KL47	OL101	KPC-2
K15	-0.0201138	0.00866072	-0.0511876	Children	iuc+rmpA2+ CRKP	ST11	KL47	OL101	KPC-2
K150	-0.0200969	0.00858738	-0.0497602	Children	iuc+rmpA2+ CRKP	ST1640	KL47	OL101	KPC-2
K152	-0.0201108	0.00864749	-0.0509341	Children	CRKP	ST11	unknown	OL101	KPC-2
K153	-0.0200969	0.00858738	-0.0497602	Children	iuc+rmpA2+ CRKP	ST11	KL47	OL101	KPC-2
K154	-0.0201108	0.00864749	-0.0509341	Children	CRKP	ST11	unknown	OL101	KPC-2
K155	-0.0201108	0.00864749	-0.0509341	Children	CRKP	ST11	unknown	OL101	KPC-2
K156	-0.0201108	0.00864749	-0.0509341	Children	CRKP	ST11	unknown	OL101	KPC-2
K157	-0.0200969	0.00858738	-0.0497602	Children	iuc+rmpA2+ CRKP	ST11	KL47	OL101	KPC-2
K158	-0.0201108	0.00864749	-0.0509341	Children	CRKP	ST11	unknown	OL101	KPC-2
K163	-0.0200969	0.00858738	-0.0497602	Children	iuc+rmpA2+ CRKP	ST11	KL47	OL101	KPC-2
K181	-0.0201153	0.00866711	-0.051312	Children	iuc+rmpA2+ CRKP	ST11	KL47	OL101	KPC-2
K19	-0.0201153	0.00866711	-0.051312	Children	iuc+rmpA2+ CRKP	ST11	KL47	OL101	KPC-2
K20	-0.0201108	0.00864749	-0.0509341	Children	CRKP	ST11	unknown	OL101	KPC-2
K21	-0.0201153	0.00866711	-0.051312	Children	iuc+rmpA2+ CRKP	ST11	KL47	OL101	KPC-2
K210	-0.0201138	0.00866072	-0.0511876	Children	CRKP	ST11	KL47	OL101	KPC-2
K212	0.0926471	-0.245367	-0.00649978	Children	CRKP	ST29	others	O1/O2v2	NDM-1
K22	-0.0201138	0.00866072	-0.0511876	Children	iuc+rmpA2+ CRKP	ST11	KL47	OL101	KPC-2
K24	-0.0201108	0.00864749	-0.0509341	Children	CRKP	ST11	unknown	OL101	KPC-2
K26	-0.0201108	0.00864749	-0.0509341	Children	CRKP	ST11	unknown	OL101	KPC-2
K264	-0.0201153	0.00866711	-0.051312	Children	iuc+rmpA2+ CRKP	ST11	KL47	OL101	KPC-2
K266	0.0862884	-0.276539	-0.0105396	Children	CRKP	ST307	KL102	O1/O2v2	NDM-1
K27	-0.0201153	0.00866711	-0.051312	Children	iuc+rmpA2+ CRKP	ST11	unknown	OL101	KPC-2
K272	0.0885201	-0.241721	-0.00879725	Children	CRKP	ST1426	others	Others	IMP-4
K28	0.0877822	-0.239428	-0.00464104	Children	CRKP	ST3069	KL47	OL101	NDM-1
K281	-0.0201108	0.00864749	-0.0509341	Children	CRKP	ST11	unknown	OL101	KPC-2
K301	0.0862884	-0.276539	-0.0105396	Children	CRKP	ST307	KL102	O1/O2v2	NDM-1
K303	-0.0201108	0.00864749	-0.0509341	Children	CRKP	ST11	unknown	OL101	KPC-2
K308	-0.0201153	0.00866711	-0.051312	Children	iuc+rmpA2+ CRKP	ST11	KL47	OL101	KPC-2
K309	-0.0201108	0.00864749	-0.0509341	Children	CRKP	ST11	unknown	OL101	KPC-2
K313	0.0884906	-0.238281	-0.0147899	Children	CRKP	ST20	others	O1/O2v1	IMP-4
K323	0.0862884	-0.276539	-0.0105396	Children	CRKP	ST307	KL102	O1/O2v2	-
K34	-0.0201138	0.00866072	-0.0511876	Children	iuc+rmpA2+ CRKP	ST11	KL47	OL101	KPC-2
K37	-0.0201138	0.00866072	-0.0511876	Children	iuc+rmpA2+ CRKP	ST11	KL47	OL101	KPC-2
K4	-0.0201138	0.00866072	-0.0511876	Children	iuc+rmpA2+ CRKP	ST11	KL47	OL101	KPC-2
K44	-0.0201138	0.00866072	-0.0511876	Children	iuc+rmpA2+ CRKP	ST11	KL47	OL101	KPC-2
K47	-0.0201138	0.00866072	-0.0511876	Children	iuc+rmpA2+ CRKP	ST11	unknown	OL101	KPC-2
K49	0.0906147	-0.252693	-0.00128808	Children	CRKP	ST2154	others	O4	IMP-4
K5	-0.0201138	0.00866072	-0.0511876	Children	iuc+rmpA2+ CRKP	ST11	KL47	OL101	KPC-2
K51	-0.0200969	0.00858738	-0.0497602	Children	iuc+rmpA2+ CRKP	ST11	KL47	OL101	KPC-2
K55	-0.0201006	0.00871869	-0.051317	Children	CRKP	ST11	KL47	OL101	KPC-2
K59	-0.0201108	0.00864749	-0.0509341	Children	CRKP	ST11	unknown	OL101	KPC-2
K6	-0.0201138	0.00866072	-0.0511876	Children	iuc+rmpA2+ CRKP	ST11	KL47	OL101	KPC-2
K61	-0.0201138	0.00866072	-0.0511876	Children	iuc+rmpA2+ CRKP	ST11	unknown	OL101	KPC-2
K65	-0.0201108	0.00864749	-0.0509341	Children	CRKP	ST11	unknown	OL101	KPC-2
K66	-0.0201108	0.00864749	-0.0509341	Children	CRKP	ST11	unknown	OL101	KPC-2
K67	0.0906147	-0.252693	-0.00128808	Children	CRKP	ST2154	others	O4	IMP-4
K68	-0.0201138	0.00866072	-0.0511876	Children	iuc+rmpA2+ CRKP	ST11	KL47	OL101	KPC-2
K7	-0.0201138	0.00866072	-0.0511876	Children	iuc+rmpA2+ CRKP	ST11	KL47	OL101	KPC-2
K73	-0.0200969	0.00858738	-0.0497602	Children	iuc+rmpA2+ CRKP	ST11	KL47	OL101	KPC-2
K75	-0.0201138	0.00866072	-0.0511876	Children	iuc+rmpA2+ CRKP	ST11	KL47	OL101	KPC-2
K80	-0.0201138	0.00866072	-0.0511876	Children	iuc+rmpA2+ CRKP	ST11	KL47	OL101	KPC-2
K83	-0.0201138	0.00866072	-0.0511876	Children	iuc+rmpA2+ CRKP	ST11	KL47	OL101	KPC-2
K85	-0.0201138	0.00866072	-0.0511876	Children	iuc+rmpA2+ CRKP	ST11	unknown	OL101	KPC-2
K86	-0.0201138	0.00866072	-0.0511876	Children	iuc+rmpA2+ CRKP	ST11	KL47	OL101	KPC-2
K87	-0.0201138	0.00866072	-0.0511876	Children	iuc+rmpA2+ CRKP	ST11	KL47	OL101	KPC-2
K88	-0.0201138	0.00866072	-0.0511876	Children	iuc+rmpA2+ CRKP	ST11	KL47	OL101	KPC-2
K92	-0.0201108	0.00864749	-0.0509341	Children	CRKP	ST11	unknown	OL101	KPC-2
K93	-0.0201108	0.00864749	-0.0509341	Children	CRKP	ST11	unknown	OL101	KPC-2
K94	-0.0201138	0.00866072	-0.0511876	Children	iuc+rmpA2+ CRKP	ST11	KL47	OL101	KPC-2
K95	-0.0201138	0.00866072	-0.0511876	Children	iuc+rmpA2+ CRKP	ST11	unknown	OL101	KPC-2
K96	-0.0201108	0.00864749	-0.0509341	Children	CRKP	ST11	unknown	OL101	KPC-2
K97	-0.0201138	0.00866072	-0.0511876	Children	iuc+rmpA2+ CRKP	ST11	KL47	OL101	KPC-2
K98	-0.0201153	0.00866711	-0.051312	Children	iuc+rmpA2+ CRKP	ST11	KL47	OL101	KPC-2

## Sheet: Table S8
Table S8 Lasso regression analysis of influencing factors for iuc+rmpA2+ CRKP Isolation in pediatric patients
Name	λ
Age	-0.0046
at least one Underlying disease	0.1465
at least two Underlying diseases	0
at least three Underlying diseases	0
WBC > 15*109/L	0
WBC < 4*109/L	0
WBC > 15*109/L or < 4*109/L	0
CRP > 30mg/L	0
PCT > 0.5 ng/L	0
LBW	0
VLBW	0.232
ELBW	0
Congenital heart disease	0
Prematurity	0
metabolic diseases	0
immunodeficiencies	0
Congenital anomalies	0
Invasive procedure	0.6471
PICC	0
Nasogastric tube	0
Invasive mechanical ventilation	0
Surgical operation	0
